# Supplementary material for: Genetic Adaptations in Mudskipper and Tetrapod Give Insights into Their Convergent Water-to-Land Transition
Source: Animals (Basel). 2021 Feb 23;11(2):584. doi: 10.3390/ani11020584 (PMC7926366; doi:10.3390/ani11020584)
Supplement: Supplementary file 1 [file animals-11-00584-s001.zip]

Archive with 6 entries (6 files):
- Figure S1.tif
- Figure S2.tif
- Figure S3.tif
- Figure S4.tif
- Figure S5.tif
- Supplementary tables.final_submission.xlsx
