# Supplementary material for: Genetic Adaptations in Mudskipper and Tetrapod Give Insights into Their Convergent Water-to-Land Transition
Source: Animals (Basel). 2021 Feb 23;11(2):584. doi: 10.3390/ani11020584 (PMC7926366; doi:10.3390/ani11020584)
Supplement: Supplementary file 1 [file animals-11-00584-s001.zip › Supplementary tables.final_submission.xlsx]

## Sheet: Table S1
Table S1. List of tetrapod model PSGs
Human gene ID	Zebrafish gene ID	Human gene symbol	Zebrafish gene symbol	p-value	lnL (null)	lnL (alt)	2*△l	ω2	FDR
ENSG00000109927	ENSDARG00000059558	TECTA	tecta	2.41e-09	-33415.3	-33397.5	35.6085	999	2.37e-06
ENSG00000132591	ENSDARG00000059887	ERAL1	eral1	3.06e-09	-8191.72	-8174.14	35.1467	999	2.37e-06
ENSG00000103932	ENSDARG00000075072	RPAP1	rpap1	3.26e-09	-24886.5	-24869	35.0223	370.589	2.37e-06
ENSG00000165309	ENSDARG00000074708	ARMC3	armc3	4.37e-09	-11243.6	-11226.3	34.4505	86.0922	2.37e-06
ENSG00000113555	ENSDARG00000076594	PCDH12	pcdh12	4.37e-09	-22425.2	-22408	34.4501	13.1643	2.37e-06
ENSG00000183665	ENSDARG00000060338	TRMT12	trmt12	8.74e-09	-7096.56	-7080.01	33.1034	644.579	3.95e-06
ENSG00000149428	ENSDARG00000013670	HYOU1	hyou1	3.36e-08	-15020	-15004.7	30.4896	999	1.3e-05
ENSG00000133116	ENSDARG00000079862	KL	kl	1.12e-07	-20235.5	-20221.4	28.1525	13.727	3.06e-05
ENSG00000072571	ENSDARG00000021794	HMMR	hmmr	1.16e-07	-9905.33	-9891.29	28.081	72.2673	3.06e-05
ENSG00000182253	ENSDARG00000062350	SYNM	synm	1.33e-07	-13062.3	-13048.4	27.8284	4.88163	3.06e-05
ENSG00000049239	ENSDARG00000060153	H6PD	h6pd	1.34e-07	-18011.4	-17997.5	27.8046	245.061	3.06e-05
ENSG00000196419	ENSDARG00000071551	XRCC6	xrcc6	1.42e-07	-12011	-11997.2	27.6929	999	3.06e-05
ENSG00000196547	ENSDARG00000063101	MAN2A2	man2a2	1.56e-07	-21011	-20997.3	27.5127	419.791	3.06e-05
ENSG00000110074	ENSDARG00000099705	FOXRED1	foxred1	1.58e-07	-9541.05	-9527.3	27.4866	999	3.06e-05
ENSG00000188157	ENSDARG00000079388	AGRN	agrn	2.99e-07	-32469.6	-32456.4	26.2559	118.137	5.4e-05
ENSG00000133739	ENSDARG00000078535	LRRCC1	lrrcc1	3.21e-07	-19968	-19954.9	26.1181	12.9319	5.44e-05
ENSG00000135048	ENSDARG00000061600	CEMIP2	cemip2	4.37e-07	-26172	-26159.3	25.5218	999	6.97e-05
ENSG00000068354	ENSDARG00000075333	TBC1D25	tbc1d25	4.75e-07	-7342.6	-7329.92	25.3631	999	7.15e-05
ENSG00000196091	ENSDARG00000045560	MYBPC1	mybpc1	6.34e-07	-15641.1	-15628.7	24.805	32.1779	9.04e-05
ENSG00000037280	ENSDARG00000104453	FLT4	flt4	8.9e-07	-23949.2	-23937.2	24.1525	302.314	0.000118
ENSG00000137831	ENSDARG00000060238	UACA	uacab	9.12e-07	-24755.6	-24743.5	24.1063	999	0.000118
ENSG00000164675	ENSDARG00000061899	IQUB	iqub	1.37e-06	-11619	-11607.3	23.3288	999	0.000168
ENSG00000166986	ENSDARG00000034396	MARS	mars	1.65e-06	-16158.8	-16147.3	22.968	153.296	0.000194
ENSG00000134183	ENSDARG00000042529	GNAT2	gnat2	1.77e-06	-3701.75	-3690.34	22.8316	999	0.0002
ENSG00000008282	ENSDARG00000077356	SYPL1	sypl1	3.47e-06	-4938.13	-4927.36	21.5354	999	0.000374
ENSG00000138363	ENSDARG00000016706	ATIC	atic	4.07e-06	-9662.49	-9651.88	21.2332	999	0.000374
ENSG00000105656	ENSDARG00000000568	ELL	ell	4.15e-06	-8401.79	-8391.19	21.1954	128.043	0.000374
ENSG00000080166	ENSDARG00000006008	DCT	dct	4.18e-06	-8847.83	-8837.24	21.1826	263.597	0.000374
ENSG00000070610	ENSDARG00000061472	GBA2	gba2	4.35e-06	-14111.9	-14101.3	21.1022	999	0.000374
ENSG00000041880	ENSDARG00000003961	PARP3	parp3	4.37e-06	-9780.4	-9769.85	21.0938	170.92	0.000374
ENSG00000139192	ENSDARG00000058351	TAPBPL	tapbpl	4.4e-06	-5311.07	-5300.53	21.0819	999	0.000374
ENSG00000146263	ENSDARG00000074691	MMS22L	mms22l	4.42e-06	-24436	-24425.4	21.0722	16.6122	0.000374
ENSG00000154222	ENSDARG00000099445	CC2D1B	cc2d1b	6.67e-06	-12514.9	-12504.8	20.2856	999	0.000548
ENSG00000138078	ENSDARG00000017853	PREPL	prepl	7.92e-06	-9184.07	-9174.09	19.9579	999	0.000628
ENSG00000105254	ENSDARG00000068404	TBCB	tbcb	8.27e-06	-5517.09	-5507.16	19.8744	114.4	0.000628
ENSG00000165898	ENSDARG00000038154	ISCA2	isca2	8.35e-06	-1873.6	-1863.67	19.8571	999	0.000628
ENSG00000116661	ENSDARG00000099306	FBXO2	zgc:175088	9.71e-06	-3777.85	-3768.07	19.5668	999	0.000711
ENSG00000010165	ENSDARG00000010905	EEF1AKNMT	mettl13	1.18e-05	-13357.4	-13347.8	19.1994	647.715	0.000839
ENSG00000055950	ENSDARG00000076334	MRPL43	mrpl43	1.22e-05	-2539.46	-2529.9	19.128	999	0.000849
ENSG00000179409	ENSDARG00000041252	GEMIN4	gemin4	1.28e-05	-20408.7	-20399.2	19.0374	6.01592	0.00086
ENSG00000090565	ENSDARG00000016490	RAB11FIP3	rab11fip3	1.3e-05	-5762.94	-5753.43	19.0073	999	0.00086
ENSG00000113790	ENSDARG00000070029	EHHADH	ehhadh	1.57e-05	-12943.7	-12934.4	18.646	136.991	0.000998
ENSG00000108592	ENSDARG00000104938	FTSJ3	ftsj3	1.58e-05	-6702.06	-6692.74	18.6338	671.281	0.000998
ENSG00000081923	ENSDARG00000060980	ATP8B1	atp8b1	1.68e-05	-18151.2	-18142	18.52	999	0.001035
ENSG00000169683	ENSDARG00000014005	LRRC45	lrrc45	1.91e-05	-13959.7	-13950.5	18.2774	31.7892	0.00115
ENSG00000074370	ENSDARG00000060978	ATP2A3	atp2a3	2e-05	-16032.1	-16023	18.1858	999	0.00118
ENSG00000007202	ENSDARG00000030945	KIAA0100	si:ch211	2.1e-05	-31537.1	-31528.1	18.0996	999	0.001208
ENSG00000136270	ENSDARG00000074807	TBRG4	tbrg4	2.26e-05	-10878.7	-10869.7	17.9552	999	0.001276
ENSG00000185480	ENSDARG00000029944	PARPBP	parpbp	2.4e-05	-4124.14	-4115.22	17.8451	999	0.001291
ENSG00000008083	ENSDARG00000062268	JARID2	jarid2b	2.42e-05	-10750.1	-10741.2	17.8237	999	0.001291
ENSG00000159423	ENSDARG00000038207	ALDH4A1	aldh4a1	2.43e-05	-9982.72	-9973.81	17.8185	145.122	0.001291
ENSG00000176978	ENSDARG00000027750	DPP7	dpp7	2.73e-05	-4036.69	-4027.89	17.5974	999	0.001412
ENSG00000163719	ENSDARG00000059642	MTMR14	mtmr14	2.76e-05	-6643.07	-6634.28	17.5743	434.605	0.001412
ENSG00000129910	ENSDARG00000068191	CDH15	cdh15	2.85e-05	-17364.3	-17355.5	17.5125	744.072	0.001432
ENSG00000145545	ENSDARG00000020509	SRD5A1	srd5a1	3.18e-05	-5784.08	-5775.43	17.3091	78.5294	0.001565
ENSG00000152240	ENSDARG00000058968	HAUS1	haus1	3.3e-05	-5793.75	-5785.13	17.2372	999	0.001596
ENSG00000169299	ENSDARG00000018178	PGM2	pgm2	3.39e-05	-10167.7	-10159.1	17.1841	999	0.001603
ENSG00000113441	ENSDARG00000100394	LNPEP	lnpep	3.43e-05	-20268.1	-20259.5	17.1616	999	0.001603
ENSG00000132906	ENSDARG00000004325	CASP9	casp9	3.55e-05	-6913.22	-6904.67	17.0993	27.1939	0.001629
ENSG00000118217	ENSDARG00000012656	ATF6	atf6	4.12e-05	-4686.92	-4678.52	16.8134	999	0.001862
ENSG00000174348	ENSDARG00000019025	PODN	podn	4.35e-05	-10595.9	-10587.6	16.7109	999	0.001933
ENSG00000162972	ENSDARG00000069671	MAIP1	maip1	4.53e-05	-3801.07	-3792.75	16.6355	999	0.001979
ENSG00000149418	ENSDARG00000100088	ST14	zmp:0000001114	4.89e-05	-16385.2	-16376.9	16.4901	998.979	0.002103
ENSG00000072818	ENSDARG00000056346	ACAP1	acap1	5.55e-05	-7261.08	-7252.96	16.2489	999	0.002351
ENSG00000167705	ENSDARG00000074660	RILP	rilp	5.96e-05	-5299.22	-5291.16	16.1164	592.456	0.002483
ENSG00000117697	ENSDARG00000024471	NSL1	nsl1	6.73e-05	-3010.34	-3002.39	15.8855	999	0.002762
ENSG00000172409	ENSDARG00000063663	CLP1	clp1	6.87e-05	-7191.3	-7183.38	15.8454	999	0.002766
ENSG00000179832	ENSDARG00000016573	MROH1	mroh1	7.08e-05	-16722.2	-16714.3	15.7894	150.469	0.002766
ENSG00000185838	ENSDARG00000036293	GNB1L	gnb1l	7.1e-05	-7521.75	-7513.86	15.7844	212.128	0.002766
ENSG00000198231	ENSDARG00000037928	DDX42	ddx42	7.15e-05	-12282.9	-12275.1	15.7712	12.2102	0.002766
ENSG00000139531	ENSDARG00000091574	SUOX	suox	7.39e-05	-8900.24	-8892.38	15.7076	90.0317	0.002821
ENSG00000187726	ENSDARG00000043157	DNAJB13	dnajb13	7.51e-05	-5343.86	-5336.02	15.6772	158.943	0.002827
ENSG00000119720	ENSDARG00000074726	NRDE2	nrde2	7.68e-05	-15885.6	-15877.8	15.6364	310.37	0.002849
ENSG00000074803	ENSDARG00000098096	SLC12A1	slc12a1	8.34e-05	-12540.2	-12532.4	15.4803	998.998	0.003052
ENSG00000104368	ENSDARG00000062707	PLAT	plat	8.71e-05	-9484.45	-9476.75	15.3985	99.7588	0.003145
ENSG00000135476	ENSDARG00000075354	ESPL1	espl1	9.32e-05	-19024.8	-19017.1	15.2704	999	0.003321
ENSG00000101442	ENSDARG00000098235	ACTR5	actr5	9.68e-05	-6168.16	-6160.56	15.199	999	0.003404
ENSG00000020129	ENSDARG00000098544	NCDN	ncdn	0.000106	-10904.8	-10897.3	15.0205	999	0.003647
ENSG00000169251	ENSDARG00000015676	NMD3	nmd3	0.000106	-7822.11	-7814.6	15.0202	21.4568	0.003647
ENSG00000013364	ENSDARG00000021242	MVP	mvp	0.000108	-11997.2	-11989.7	14.9944	15.8827	0.003651
ENSG00000140451	ENSDARG00000020289	PIF1	pif1	0.000118	-10242.3	-10234.9	14.8233	999	0.003949
ENSG00000184860	ENSDARG00000098838	SDR42E1	sdr42e1	0.000128	-7221.93	-7214.6	14.6664	999	0.004239
ENSG00000156253	ENSDARG00000055426	RWDD2B	rwdd2b	0.000134	-4985.85	-4978.56	14.5911	999	0.004359
ENSG00000184261	ENSDARG00000074530	KCNK12	KCNK12	0.000137	-6444.87	-6437.6	14.5483	1.63653	0.004406
ENSG00000111405	ENSDARG00000044204	ENDOU	endou	0.000143	-6075.38	-6068.14	14.4628	999	0.004528
ENSG00000117000	ENSDARG00000063553	RLF	rlf	0.000145	-17364.3	-17357.1	14.4324	6.51478	0.004528
ENSG00000107651	ENSDARG00000061413	SEC23IP	sec23ip	0.000145	-14586.8	-14579.6	14.4305	999	0.004528
ENSG00000081760	ENSDARG00000012468	AACS	aacs	0.000153	-10597.6	-10590.4	14.3317	999	0.004718
ENSG00000174327	ENSDARG00000055342	SLC16A13	slc16a13	0.000159	-7399.87	-7392.74	14.2671	999	0.004746
ENSG00000040608	ENSDARG00000090035	RTN4R	rtn4r	0.000159	-7913.16	-7906.03	14.2662	11.3467	0.004746
ENSG00000136628	ENSDARG00000060494	EPRS	eprs	0.00016	-19959	-19951.9	14.2482	999	0.004746
ENSG00000125503	ENSDARG00000052423	PPP1R12C	ppp1r12c	0.000161	-9676.89	-9669.77	14.237	26.1865	0.004746
ENSG00000116729	ENSDARG00000009534	WLS	wls	0.000166	-8871.67	-8864.58	14.1837	22.9595	0.004806
ENSG00000021852	ENSDARG00000039517	C8B	c8b	0.000167	-13397.7	-13390.6	14.173	21.0861	0.004806
ENSG00000129810	ENSDARG00000103907	SGO1	sgo1	0.000172	-3993.1	-3986.05	14.1192	713.029	0.004893
ENSG00000163935	ENSDARG00000109830	SFMBT1	SFMBT1	0.000186	-14298.3	-14291.3	13.9681	29.3103	0.005242
ENSG00000185504	ENSDARG00000079457	FAAP100	si:dkey	0.000188	-10762.9	-10755.9	13.9503	799.828	0.005242
ENSG00000165282	ENSDARG00000011743	PIGO	pigo	0.000191	-20168.8	-20161.8	13.9214	7.75827	0.005269
ENSG00000014914	ENSDARG00000069755	MTMR11	mtmr11	0.000195	-6508.09	-6501.15	13.8763	999	0.005343
ENSG00000130881	ENSDARG00000008485	LRP3	lrp3	0.000211	-10542.5	-10535.6	13.7278	999	0.005724
ENSG00000174405	ENSDARG00000060620	LIG4	lig4	0.00022	-18676.1	-18669.3	13.6547	6.98776	0.005892
ENSG00000119421	ENSDARG00000058041	NDUFA8	ndufa8	0.00023	-2882.29	-2875.5	13.5651	999	0.00612
ENSG00000131374	ENSDARG00000036212	TBC1D5	tbc1d5	0.000233	-5315.33	-5308.56	13.5438	999	0.00613
ENSG00000072121	ENSDARG00000040131	ZFYVE26	zfyve26	0.000245	-41814.8	-41808.1	13.4523	11.1381	0.006374
ENSG00000168040	ENSDARG00000103021	FADD	fadd	0.000255	-4908.79	-4902.1	13.3785	999	0.006567
ENSG00000116062	ENSDARG00000104541	MSH6	msh6	0.000261	-22723.6	-22716.9	13.3283	6.45586	0.006681
ENSG00000119013	ENSDARG00000075709	NDUFB3	ndufb3	0.000264	-1806.94	-1800.28	13.3107	999	0.006681
ENSG00000000457	ENSDARG00000027046	SCYL3	scyl3	0.000288	-9844.62	-9838.05	13.1484	382.405	0.007218
ENSG00000010256	ENSDARG00000052304	UQCRC1	uqcrc1	0.000291	-8063.35	-8056.79	13.1298	999	0.007223
ENSG00000102393	ENSDARG00000036155	GLA	gla	0.000297	-8004.08	-7997.53	13.0909	50.309	0.007306
ENSG00000140873	ENSDARG00000001999	ADAMTS18	adamts18	0.000302	-17084.5	-17078	13.0603	999	0.007306
ENSG00000100889	ENSDARG00000020956	PCK2	pck2	0.000302	-6036.73	-6030.2	13.0576	999	0.007306
ENSG00000054690	ENSDARG00000053835	PLEKHH1	plekhh1	0.000312	-18560.3	-18553.8	12.9981	8.52141	0.007475
ENSG00000124126	ENSDARG00000075793	PREX1	prex1	0.000337	-12705.1	-12698.6	12.855	999	0.007998
ENSG00000163389	ENSDARG00000053463	POGLUT1	poglut1	0.00035	-6405.39	-6399	12.7816	999	0.008246
ENSG00000080298	ENSDARG00000014550	RFX3	rfx3	0.000363	-6416.57	-6410.22	12.7119	999	0.008485
ENSG00000117016	ENSDARG00000062305	RIMS3	rims3	0.000367	-3572.61	-3566.26	12.6925	999	0.008501
ENSG00000001036	ENSDARG00000044073	FUCA2	fuca2	0.000372	-8436.86	-8430.52	12.6669	98.9218	0.008545
ENSG00000165516	ENSDARG00000104864	KLHDC2	klhdc2	0.000376	-2493.66	-2487.33	12.6491	999	0.008554
ENSG00000169710	ENSDARG00000087657	FASN	ccdc57	0.000383	-9513.84	-9507.53	12.6157	999	0.008594
ENSG00000082068	ENSDARG00000109022	WDR70	WDR70	0.000384	-6460.08	-6453.77	12.6092	60.9577	0.008594
ENSG00000010818	ENSDARG00000039987	HIVEP2	hivep2a	0.000394	-26054.5	-26048.2	12.5585	999	0.0087
ENSG00000155016	ENSDARG00000026548	CYP2U1	cyp2u1	0.000395	-3985.92	-3979.64	12.5557	73.9304	0.0087
ENSG00000170581	ENSDARG00000031647	STAT2	stat2	0.00041	-14475.2	-14469	12.4876	8.30801	0.008884
ENSG00000163029	ENSDARG00000058719	SMC6	si:dkey	0.00041	-19890.2	-19884	12.4864	16.2017	0.008884
ENSG00000004455	ENSDARG00000005926	AK2	ak2	0.000428	-2107.07	-2100.87	12.4066	999	0.009198
ENSG00000083520	ENSDARG00000060559	DIS3	dis3	0.000445	-16624.2	-16618	12.3322	12.5492	0.009448
ENSG00000172936	ENSDARG00000010169	MYD88	myd88	0.000448	-6210.48	-6204.32	12.3211	100.438	0.009448
ENSG00000168918	ENSDARG00000074283	INPP5D	inpp5d	0.000453	-13392.9	-13386.8	12.2983	29.5486	0.009448
ENSG00000042062	ENSDARG00000020979	RIPOR3	ripor3	0.000453	-8553.68	-8547.53	12.2983	999	0.009448
ENSG00000110031	ENSDARG00000079315	LPXN	lpxn	0.000463	-3316.08	-3309.95	12.2607	999	0.009566
ENSG00000169239	ENSDARG00000101778	CA5B	ca5a	0.000477	-5236.15	-5230.05	12.2019	999	0.009798
ENSG00000162882	ENSDARG00000076487	HAAO	haao	0.000482	-5393.25	-5387.16	12.1836	999	0.00982
ENSG00000214367	ENSDARG00000061385	HAUS3	haus3	0.000489	-9804.89	-9798.81	12.1573	300.742	0.009885
ENSG00000149743	ENSDARG00000037628	TRPT1	trpt1	0.0005	-4535.29	-4529.23	12.1147	999	0.010039
ENSG00000105176	ENSDARG00000026664	URI1	uri1	0.000512	-6121.44	-6115.41	12.071	41.846	0.010183
ENSG00000170502	ENSDARG00000087927	NUDT9	nudt9	0.000515	-5922.45	-5916.42	12.0606	999	0.010183
ENSG00000091317	ENSDARG00000099631	CMTM6	cmtm6	0.000557	-3276.35	-3270.39	11.9139	999	0.010937
ENSG00000116221	ENSDARG00000062916	MRPL37	mrpl37	0.000562	-6135.72	-6129.77	11.8989	35.933	0.010946
ENSG00000089685	ENSDARG00000075621	BIRC5	birc5a	0.000593	-2771.36	-2765.46	11.7974	999	0.011221
ENSG00000164609	ENSDARG00000038870	SLU7	slu7	0.000595	-7957.04	-7951.14	11.7905	151.828	0.011221
ENSG00000153002	ENSDARG00000045442	CPB1	cpb1	0.000599	-8929.98	-8924.09	11.7793	999	0.011221
ENSG00000102595	ENSDARG00000062089	UGGT2	uggt2	0.0006	-17483.8	-17477.9	11.7769	498.535	0.011221
ENSG00000081307	ENSDARG00000063588	UBA5	uba5	0.0006	-4878.17	-4872.28	11.7761	65.6637	0.011221
ENSG00000110811	ENSDARG00000057879	P3H3	p3h3	0.000607	-11630.7	-11624.8	11.7531	20.6679	0.011221
ENSG00000140521	ENSDARG00000060951	POLG	polg	0.000608	-7365.81	-7359.93	11.7521	18.8678	0.011221
ENSG00000117151	ENSDARG00000100002	CTBS	ctbs	0.000609	-7706	-7700.12	11.7486	45.6337	0.011221
ENSG00000173068	ENSDARG00000069989	BNC2	bnc2	0.000621	-10336.5	-10330.6	11.7129	999	0.011262
ENSG00000196433	ENSDARG00000098249	ASMT	asmt	0.000625	-6345.73	-6339.88	11.7004	999	0.011262
ENSG00000139410	ENSDARG00000074698	SDSL	sdsl	0.000627	-7439.85	-7434	11.6947	998.041	0.011262
ENSG00000171812	ENSDARG00000060893	COL8A2	col8a2	0.000628	-12718	-12712.2	11.6918	68.6025	0.011262
ENSG00000169972	ENSDARG00000074565	PUSL1	pusl1	0.000636	-4478.67	-4472.83	11.6675	999	0.011327
ENSG00000117174	ENSDARG00000095817	ZNHIT6	znhit6	0.00064	-3732.1	-3726.27	11.6566	999	0.011327
ENSG00000117682	ENSDARG00000039851	DHDDS	dhdds	0.000647	-5454.85	-5449.03	11.6348	23.2562	0.011336
ENSG00000085760	ENSDARG00000063213	MTIF2	mtif2	0.000652	-13948.9	-13943.1	11.6224	999	0.011336
ENSG00000146072	ENSDARG00000001807	TNFRSF21	tnfrsf21	0.000653	-3926.51	-3920.7	11.6191	999	0.011336
ENSG00000011465	ENSDARG00000012066	DCN	dcn	0.000672	-6690.91	-6685.13	11.5657	14.9859	0.011553
ENSG00000167967	ENSDARG00000038243	E4F1	e4f1	0.000679	-6341.11	-6335.34	11.5454	999	0.011553
ENSG00000164161	ENSDARG00000060397	HHIP	hhip	0.000681	-11384	-11378.2	11.5399	999	0.011553
ENSG00000215305	ENSDARG00000059902	VPS16	vps16	0.000682	-14160	-14154.2	11.5367	183.768	0.011553
ENSG00000164684	ENSDARG00000061718	ZNF704	znf704	0.000687	-3129.35	-3123.59	11.5232	999	0.011565
ENSG00000149499	ENSDARG00000058038	EML3	eml3	0.000699	-9231.06	-9225.31	11.4929	44.034	0.011682
ENSG00000183726	ENSDARG00000015757	TMEM50A	tmem50a	0.000725	-2463.69	-2457.97	11.424	999	0.012036
ENSG00000167930	ENSDARG00000071449	FAM234A	fam234a	0.000729	-11016.3	-11010.5	11.4147	280.886	0.012036
ENSG00000165813	ENSDARG00000061020	CCDC186	ccdc186	0.000759	-14498.9	-14493.2	11.3385	213.009	0.012464
ENSG00000168779	ENSDARG00000075713	SHOX2	shox2	0.000766	-3245.69	-3240.03	11.3216	322.774	0.012503
ENSG00000163638	ENSDARG00000077778	ADAMTS9	adamts9	0.000774	-14607.5	-14601.8	11.3019	532.601	0.01256
ENSG00000101400	ENSDARG00000098420	SNTA1	SNTA1	0.00078	-6795.88	-6790.24	11.289	102.864	0.012572
ENSG00000173531	ENSDARG00000103308	MST1	mst1	0.000793	-12276	-12270.4	11.2586	999	0.012672
ENSG00000086717	ENSDARG00000020191	PPEF1	ppef1	0.000795	-11095.1	-11089.4	11.2524	999	0.012672
ENSG00000106100	ENSDARG00000036308	NOD1	nod1	0.000804	-18558.9	-18553.3	11.233	18.2227	0.012697
ENSG00000175336	ENSDARG00000090980	APOF	apof	0.000806	-2977.71	-2972.09	11.227	999	0.012697
ENSG00000120868	ENSDARG00000021239	APAF1	apaf1	0.000821	-26621.7	-26616.1	11.1929	5.69979	0.012858
ENSG00000273749	ENSDARG00000044345	CYFIP1	cyfip1	0.00083	-15351.5	-15345.9	11.1718	999	0.01293
ENSG00000132952	ENSDARG00000034825	USPL1	uspl1	0.000838	-8403.98	-8398.4	11.1547	393.456	0.012975
ENSG00000152503	ENSDARG00000062794	TRIM36	trim36	0.000849	-11001	-10995.4	11.1301	999	0.013074
ENSG00000090054	ENSDARG00000042995	SPTLC1	sptlc1	0.000872	-4833.27	-4827.73	11.0805	999	0.013353
ENSG00000141424	ENSDARG00000068143	SLC39A6	slc39a6	0.000888	-5055.36	-5049.83	11.0475	999	0.013516
ENSG00000084092	ENSDARG00000102934	NOA1	noa1	0.000897	-10185.4	-10179.9	11.028	999	0.013583
ENSG00000144635	ENSDARG00000098317	DYNC1LI1	dync1li1	0.00093	-6112.57	-6107.09	10.962	106.786	0.013996
ENSG00000136936	ENSDARG00000038114	XPA	xpa	0.00094	-4260.81	-4255.34	10.9426	999	0.014066
ENSG00000139637	ENSDARG00000069977	C12orf10	myg1	0.000945	-6904.06	-6898.59	10.9315	39.4888	0.014072
ENSG00000139117	ENSDARG00000102191	CPNE8	CPNE8	0.000957	-5308.31	-5302.85	10.9089	47.3916	0.014114
ENSG00000254087	ENSDARG00000067916	LYN	lyn	0.000959	-8724.3	-8718.84	10.9058	30.8426	0.014114
ENSG00000162377	ENSDARG00000019355	COA7	coa7	0.000964	-3739.46	-3734.01	10.8947	303.621	0.014122
ENSG00000147041	ENSDARG00000062135	SYTL5	sytl5	0.000972	-9933.43	-9927.99	10.8795	13.4834	0.014162
ENSG00000116748	ENSDARG00000033832	AMPD1	ampd1	0.000986	-9660.21	-9654.79	10.8541	24.6365	0.014281
ENSG00000126773	ENSDARG00000060785	PCNX4	pcnx4	0.001004	-19715.5	-19710.1	10.8206	2.82319	0.014464
ENSG00000135919	ENSDARG00000029353	SERPINE2	serpine2	0.001033	-8334.01	-8328.62	10.7678	999	0.014804
ENSG00000044115	ENSDARG00000102441	CTNNA1	ctnna1	0.001045	-13091.1	-13085.7	10.7461	1.72082	0.014878
ENSG00000163636	ENSDARG00000070674	PSMD6	psmd6	0.001049	-5819.47	-5814.1	10.739	41.3498	0.014878
ENSG00000140400	ENSDARG00000079835	MAN2C1	man2c1	0.001062	-6909.41	-6904.05	10.7158	87.1651	0.014987
ENSG00000081721	ENSDARG00000076330	DUSP12	dusp12	0.001077	-6236.89	-6231.54	10.6911	398.433	0.015099
ENSG00000105053	ENSDARG00000036056	VRK3	vrk3	0.001081	-5736.52	-5731.18	10.6829	999	0.015099
ENSG00000118898	ENSDARG00000101043	PPL	ppl	0.001104	-25648.2	-25642.9	10.6449	7.12004	0.015333
ENSG00000089682	ENSDARG00000054096	RBM41	rbm41	0.001119	-3754.74	-3749.43	10.6199	42.7013	0.015463
ENSG00000198911	ENSDARG00000063438	SREBF2	srebf2	0.001128	-15299.9	-15294.6	10.6054	999	0.015505
ENSG00000128928	ENSDARG00000042853	IVD	ivd	0.001143	-7501.72	-7496.43	10.5799	49.4893	0.015642
ENSG00000067596	ENSDARG00000054707	DHX8	dhx8	0.001172	-15135.8	-15130.6	10.5333	399.52	0.015961
ENSG00000198286	ENSDARG00000052741	CARD11	card11	0.001181	-18681.7	-18676.5	10.5198	273.663	0.015997
ENSG00000112118	ENSDARG00000024204	MCM3	mcm3	0.001207	-12588.9	-12583.7	10.4797	999	0.016234
ENSG00000105679	ENSDARG00000039914	GAPDHS	gapdhs	0.001211	-1800.93	-1795.69	10.4731	999	0.016234
ENSG00000096746	ENSDARG00000039466	HNRNPH3	hnrnph3	0.001219	-318.213	-312.982	10.4616	999	0.016234
ENSG00000109320	ENSDARG00000105261	NFKB1	nfkb1	0.001222	-6439.35	-6434.12	10.456	999	0.016234
ENSG00000102921	ENSDARG00000057491	N4BP1	n4bp1	0.001241	-9328.25	-9323.03	10.4284	999	0.016397
ENSG00000137842	ENSDARG00000053890	TMEM62	tmem62	0.001247	-3541.65	-3536.44	10.4195	39.9892	0.016397
ENSG00000163781	ENSDARG00000059322	TOPBP1	topbp1	0.001358	-25840.5	-25835.4	10.2623	16.3868	0.017769
ENSG00000129170	ENSDARG00000101706	CSRP3	csrp3	0.001367	-3099.24	-3094.12	10.2502	999	0.0178
ENSG00000102871	ENSDARG00000036057	TRADD	tradd	0.001424	-5838.25	-5833.16	10.1747	999	0.018455
ENSG00000134996	ENSDARG00000091555	OSTF1	ostf1	0.001445	-3107.86	-3102.79	10.148	250.532	0.018635
ENSG00000006652	ENSDARG00000068708	IFRD1	ifrd1	0.001473	-7454.85	-7449.79	10.1125	999	0.018908
ENSG00000172009	ENSDARG00000013776	THOP1	thop1	0.001482	-11086	-11080.9	10.1012	998.993	0.018934
ENSG00000162885	ENSDARG00000046133	B3GALNT2	b3galnt2	0.001501	-5602.8	-5597.76	10.077	999	0.019094
ENSG00000139131	ENSDARG00000077299	YARS2	yars2	0.001528	-8062.46	-8057.44	10.0443	999	0.019293
ENSG00000284194	ENSDARG00000045555	SCO2	sco2	0.001537	-4953.49	-4948.47	10.0341	999	0.019293
ENSG00000086189	ENSDARG00000005057	DIMT1	dimt1l	0.001538	-1833.93	-1828.91	10.0322	999	0.019293
ENSG00000104142	ENSDARG00000070433	VPS18	vps18	0.001572	-16474.6	-16469.6	9.99194	999	0.019628
ENSG00000144837	ENSDARG00000102176	PLA1A	pla1a	0.001601	-8283.19	-8278.21	9.95815	999	0.019741
ENSG00000174145	ENSDARG00000077162	NWD2	nwd2	0.001602	-26659.4	-26654.4	9.95691	999	0.019741
ENSG00000172262	ENSDARG00000068400	ZNF131	znf131	0.001603	-6231.14	-6226.16	9.95611	999	0.019741
ENSG00000116260	ENSDARG00000039459	QSOX1	qsox1	0.001613	-9861.06	-9856.09	9.94506	616.991	0.019754
ENSG00000164458	ENSDARG00000039806	TBXT	tbxtb	0.001624	-7052.73	-7047.76	9.93194	181.137	0.019754
ENSG00000111252	ENSDARG00000069958	SH2B3	sh2b3	0.001626	-5899.98	-5895.01	9.92998	482.675	0.019754
ENSG00000103066	ENSDARG00000103271	PLA2G15	pla2g15	0.001675	-7787.7	-7782.77	9.87527	21.8888	0.020259
ENSG00000011028	ENSDARG00000078135	MRC2	mrc2	0.001688	-23364.2	-23359.2	9.861	6.28637	0.020266
ENSG00000137198	ENSDARG00000016160	GMPR	gmpr	0.001692	-4630.8	-4625.87	9.85671	22.011	0.020266
ENSG00000144668	ENSDARG00000032435	ITGA9	itga9	0.001698	-9086.59	-9081.67	9.85013	143.766	0.020266
ENSG00000102890	ENSDARG00000042126	ELMO3	elmo3	0.001716	-6846.18	-6841.26	9.83145	199.954	0.020383
ENSG00000165806	ENSDARG00000091836	CASP7	casp7	0.001728	-4433.88	-4428.97	9.81765	999	0.020447
ENSG00000147459	ENSDARG00000001968	DOCK5	dock5	0.001743	-28423.4	-28418.4	9.80233	15.0068	0.020462
ENSG00000128052	ENSDARG00000017321	KDR	kdr	0.001745	-21580.2	-21575.3	9.80034	28.7836	0.020462
ENSG00000012223	ENSDARG00000016771	LTF	tfa	0.001782	-13361.6	-13356.7	9.76154	393.255	0.020579
ENSG00000126878	ENSDARG00000009336	AIF1L	aif1l	0.001783	-1315.76	-1310.88	9.76081	999	0.020579
ENSG00000101407	ENSDARG00000004114	TTI1	tti1	0.001783	-20441.7	-20436.8	9.76005	8.90182	0.020579
ENSG00000066185	ENSDARG00000017055	ZMYND12	zmynd12	0.00179	-5296.3	-5291.42	9.753	999	0.020579
ENSG00000112996	ENSDARG00000104111	MRPS30	mrps30	0.001793	-8286.62	-8281.74	9.75044	46.4736	0.020579
ENSG00000077935	ENSDARG00000014402	SMC1B	smc1b	0.0018	-27244.8	-27240	9.74258	289.329	0.02058
ENSG00000101981	ENSDARG00000029493	F9	f9b	0.001826	-8909.3	-8904.44	9.71622	999	0.020733
ENSG00000163145	ENSDARG00000074949	C1QTNF7	c1qtnf7	0.001835	-5372.04	-5367.18	9.70743	80.5128	0.020733
ENSG00000153446	ENSDARG00000075345	C16orf89	si:ch211	0.001837	-5589.56	-5584.71	9.70588	999	0.020733
ENSG00000138185	ENSDARG00000045066	ENTPD1	entpd1	0.00187	-6544.23	-6539.4	9.67279	999	0.020929
ENSG00000197912	ENSDARG00000068187	SPG7	spg7	0.001873	-9522.55	-9517.71	9.67024	29.9814	0.020929
ENSG00000116455	ENSDARG00000101347	WDR77	CABZ01068251.1	0.001877	-4740.19	-4735.36	9.66574	998.909	0.020929
ENSG00000104969	ENSDARG00000019941	SGTA	sgta	0.001931	-5032.25	-5027.44	9.61378	999	0.021441
ENSG00000125901	ENSDARG00000039719	MRPS26	mrps26	0.001958	-4161.02	-4156.23	9.58859	50.0727	0.021649
ENSG00000165632	ENSDARG00000045513	TAF3	taf3	0.001976	-9905.84	-9901.05	9.57202	999	0.021732
ENSG00000162971	ENSDARG00000069672	TYW5	tyw5	0.001981	-6673.75	-6668.97	9.56666	16.2602	0.021732
ENSG00000006611	ENSDARG00000051876	USH1C	ush1c	0.002053	-7742.44	-7737.69	9.50196	999	0.022321
ENSG00000184374	ENSDARG00000104752	COLEC10	COLEC10	0.002058	-3002.14	-2997.39	9.4974	999	0.022321
ENSG00000135900	ENSDARG00000094277	MRPL44	mrpl44	0.00206	-6649.43	-6644.68	9.49542	999	0.022321
ENSG00000108963	ENSDARG00000057973	DPH1	dph1	0.002089	-2219.69	-2214.95	9.46926	999	0.022551
ENSG00000164347	ENSDARG00000005561	GFM2	gfm2	0.002126	-13833.8	-13829.1	9.43717	580.846	0.022858
ENSG00000157224	ENSDARG00000003927	CLDN12	cldn12	0.002161	-5212.68	-5207.97	9.40788	999	0.023134
ENSG00000060762	ENSDARG00000093448	MPC1	mpc1	0.002176	-1156.23	-1151.53	9.39482	999	0.023208
ENSG00000091073	ENSDARG00000032933	DTX2	dtx2	0.002199	-8457.89	-8453.21	9.37553	999	0.02333
ENSG00000168938	ENSDARG00000104343	PPIC	ppic	0.002205	-2817.13	-2812.45	9.37047	999	0.02333
ENSG00000087903	ENSDARG00000013575	RFX2	rfx2	0.002218	-10456.5	-10451.8	9.35962	9.37624	0.02333
ENSG00000178252	ENSDARG00000078571	WDR6	wdr6	0.002222	-11569.4	-11564.7	9.35655	356.708	0.02333
ENSG00000197299	ENSDARG00000077089	BLM	blm	0.002242	-11428.5	-11423.8	9.34018	999	0.023448
ENSG00000155066	ENSDARG00000039406	PROM2	prom2	0.002258	-12535	-12530.3	9.32674	403.872	0.02347
ENSG00000117602	ENSDARG00000032623	RCAN3	rcan3	0.002261	-1932.58	-1927.91	9.32439	999	0.02347
ENSG00000166444	ENSDARG00000037363	ST5	st5	0.002272	-9636.73	-9632.08	9.31597	999	0.023488
ENSG00000156928	ENSDARG00000091079	MALSU1	si:zfos	0.00229	-2765.07	-2760.42	9.30126	999	0.02352
ENSG00000177614	ENSDARG00000011042	PGBD5	pgbd5	0.002292	-6583.45	-6578.8	9.29953	99.9517	0.02352
ENSG00000106733	ENSDARG00000037913	NMRK1	nmrk1	0.002307	-3460.19	-3455.55	9.28779	999	0.023582
ENSG00000140553	ENSDARG00000103643	UNC45A	unc45a	0.002321	-16857	-16852.4	9.27694	6.7098	0.023606
ENSG00000101336	ENSDARG00000058647	HCK	hck	0.002327	-4467.34	-4462.7	9.27216	999	0.023606
ENSG00000052749	ENSDARG00000022410	RRP12	rrp12	0.002345	-16653.1	-16648.5	9.25785	998.994	0.023691
ENSG00000064309	ENSDARG00000061328	CDON	cdon	0.002352	-18147.6	-18143	9.25192	999	0.023691
ENSG00000138675	ENSDARG00000035377	FGF5	fgf5	0.002443	-2734.8	-2730.21	9.1829	999	0.02451
ENSG00000163617	ENSDARG00000027851	CCDC191	ccdc191	0.002473	-8552.53	-8547.95	9.16066	999	0.024718
ENSG00000080986	ENSDARG00000071694	NDC80	ndc80	0.002485	-6715.82	-6711.24	9.1516	999	0.02475
ENSG00000151332	ENSDARG00000019364	MBIP	mbip	0.002504	-3860.15	-3855.58	9.13773	17.31	0.024757
ENSG00000138594	ENSDARG00000002571	TMOD3	tmod2	0.002504	-6448.32	-6443.76	9.13765	58.231	0.024757
ENSG00000103723	ENSDARG00000105296	AP3B2	AP3B2	0.002526	-10672.6	-10668	9.12174	55.8959	0.024882
ENSG00000169218	ENSDARG00000104340	RSPO1	rspo1	0.002582	-2071.23	-2066.69	9.08149	999	0.025277
ENSG00000168564	ENSDARG00000035853	CDKN2AIP	cdkn2aip	0.002591	-5021.76	-5017.22	9.07544	9.42243	0.025277
ENSG00000172731	ENSDARG00000105018	LRRC20	lrrc20	0.002594	-4100.5	-4095.96	9.07311	999	0.025277
ENSG00000082146	ENSDARG00000088225	STRADB	FO082877.1	0.002606	-6289.68	-6285.15	9.06494	999	0.025299
ENSG00000116183	ENSDARG00000076020	PAPPA2	pappa2	0.002625	-11974.2	-11969.6	9.05128	211.469	0.025398
ENSG00000166887	ENSDARG00000074471	VPS39	vps39	0.002639	-13502.9	-13498.4	9.04135	999	0.025445
ENSG00000103249	ENSDARG00000019556	CLCN7	clcn7	0.002665	-9704.04	-9699.53	9.0237	368.227	0.025516
ENSG00000152492	ENSDARG00000105136	CCDC50	ccdc50	0.002668	-3205.96	-3201.44	9.02157	443.173	0.025516
ENSG00000136059	ENSDARG00000001909	VILL	vill	0.002675	-9961.98	-9957.47	9.0169	15.2393	0.025516
ENSG00000111011	ENSDARG00000042534	RSRC2	rsrc2	0.002771	-3787.12	-3782.65	8.95275	19.1737	0.026335
ENSG00000163026	ENSDARG00000016528	WDCP	wdcp	0.002849	-12371	-12366.6	8.90192	8.21886	0.026983
ENSG00000115539	ENSDARG00000100651	PDCL3	PDCL3	0.002938	-3838.27	-3833.85	8.84549	999	0.02766
ENSG00000130312	ENSDARG00000092954	MRPL34	mrpl34	0.002941	-1148.7	-1144.28	8.84397	999	0.02766
ENSG00000163435	ENSDARG00000077982	ELF3	elf3	0.002962	-3857.54	-3853.12	8.831	72.5031	0.027733
ENSG00000132300	ENSDARG00000103856	PTCD3	ptcd3	0.002969	-3562.58	-3558.17	8.82654	42.0035	0.027733
ENSG00000187957	ENSDARG00000061031	DNER	dner	0.002996	-11541.3	-11536.9	8.80986	999	0.027891
ENSG00000278535	ENSDARG00000046090	DHRS11	dhrs11a	0.00301	-3773.25	-3768.85	8.80119	637.852	0.027928
ENSG00000159714	ENSDARG00000077546	ZDHHC1	zdhhc1	0.00303	-2349.37	-2344.98	8.78947	999	0.027945
ENSG00000151348	ENSDARG00000056648	EXT2	ext2	0.003062	-11258.9	-11254.5	8.76998	999	0.027945
ENSG00000171806	ENSDARG00000074588	METTL18	METTL18	0.003063	-5414.8	-5410.41	8.76941	35.6313	0.027945
ENSG00000162396	ENSDARG00000044404	PARS2	pars2	0.003079	-9188.53	-9184.15	8.76033	119.406	0.027945
ENSG00000168228	ENSDARG00000104531	ZCCHC4	zcchc4	0.003081	-6875.27	-6870.89	8.75915	999	0.027945
ENSG00000124155	ENSDARG00000075842	PIGT	pigt	0.003082	-8670.69	-8666.31	8.75841	999	0.027945
ENSG00000175505	ENSDARG00000076140	CLCF1	clcf1	0.003084	-2750.25	-2745.87	8.75689	999	0.027945
ENSG00000123607	ENSDARG00000012368	TTC21B	ttc21b	0.003125	-25289.1	-25284.7	8.73301	8.98278	0.028205
ENSG00000143799	ENSDARG00000019529	PARP1	parp1	0.003134	-14520.1	-14515.8	8.72781	313.267	0.028205
ENSG00000072756	ENSDARG00000075297	TRNT1	trnt1	0.003179	-7848.74	-7844.39	8.70204	190.396	0.028512
ENSG00000102575	ENSDARG00000019763	ACP5	acp5a	0.003191	-7224.9	-7220.55	8.69466	999	0.028533
ENSG00000100266	ENSDARG00000078014	PACSIN2	pacsin2	0.003214	-5644.53	-5640.19	8.682	999	0.028638
ENSG00000071539	ENSDARG00000025043	TRIP13	trip13	0.003253	-6576.38	-6572.05	8.65977	15.525	0.028793
ENSG00000132275	ENSDARG00000071652	RRP8	rrp8	0.003255	-2158.3	-2153.97	8.65871	235.116	0.028793
ENSG00000148399	ENSDARG00000062083	DPH7	dph7	0.003263	-7518.5	-7514.17	8.65424	980.054	0.028793
ENSG00000196839	ENSDARG00000003113	ADA	ada	0.003301	-7517.93	-7513.62	8.63318	257.106	0.029033
ENSG00000166024	ENSDARG00000089243	R3HCC1L	r3hcc1l	0.00332	-3101.74	-3097.43	8.62253	259.83	0.029109
ENSG00000175348	ENSDARG00000025693	TMEM9B	tmem9b	0.003332	-2688.88	-2684.58	8.61592	999	0.029121
ENSG00000147082	ENSDARG00000034855	CCNB3	ccnb3	0.003379	-7268.38	-7264.08	8.59054	119.156	0.029434
ENSG00000074416	ENSDARG00000036820	MGLL	mgll	0.003457	-4822.13	-4817.86	8.54903	16.5991	0.029924
ENSG00000241360	ENSDARG00000109823	PDXP	pdxp	0.003457	-5115.79	-5111.52	8.54881	211.251	0.029924
ENSG00000172426	ENSDARG00000017355	RSPH9	rsph9	0.003472	-4766.28	-4762.01	8.54113	26.1111	0.029955
ENSG00000166783	ENSDARG00000115222	MARF1	MARF1	0.003546	-11992.3	-11988	8.50287	8.02203	0.030407
ENSG00000155970	ENSDARG00000074255	MICU3	micu3b	0.003547	-4896.7	-4892.45	8.50234	998.999	0.030407
ENSG00000065457	ENSDARG00000061348	ADAT1	adat1	0.003574	-5397.7	-5393.46	8.48824	999	0.030483
ENSG00000177646	ENSDARG00000055620	ACAD9	acad9	0.003579	-11572.5	-11568.2	8.48596	19.1198	0.030483
ENSG00000110921	ENSDARG00000004130	MVK	mvk	0.00359	-7492.5	-7488.26	8.48059	998.999	0.030483
ENSG00000183763	ENSDARG00000011262	TRAIP	traip	0.003644	-8251.02	-8246.79	8.45344	28.1634	0.030703
ENSG00000163444	ENSDARG00000044899	TMEM183A	tmem183a	0.003666	-6360.85	-6356.63	8.44228	10.6666	0.030703
ENSG00000189409	ENSDARG00000043079	MMP23B	MMP23B	0.003668	-5878.09	-5873.87	8.44121	999	0.030703
ENSG00000229474	ENSDARG00000089567	PATL2	patl2	0.003676	-5485.37	-5481.15	8.43748	999	0.030703
ENSG00000167220	ENSDARG00000024728	HDHD2	hdhd2	0.003677	-4370.24	-4366.03	8.43662	80.5423	0.030703
ENSG00000105793	ENSDARG00000040300	GTPBP10	gtpbp10	0.003683	-7303.35	-7299.13	8.43365	32.8339	0.030703
ENSG00000070985	ENSDARG00000059792	TRPM5	trpm5	0.003777	-17918.1	-17914	8.38807	999	0.031385
ENSG00000157593	ENSDARG00000007886	SLC35B2	slc35b2	0.003798	-6254.02	-6249.83	8.3779	999	0.031465
ENSG00000185339	ENSDARG00000036481	TCN2	tcn2	0.003834	-6492.27	-6488.09	8.36058	999	0.031593
ENSG00000031823	ENSDARG00000069056	RANBP3	ranbp3b	0.003837	-6028.44	-6024.26	8.35942	999	0.031593
ENSG00000170525	ENSDARG00000001953	PFKFB3	pfkfb3	0.00385	-7470.52	-7466.34	8.3532	802.873	0.031606
ENSG00000160282	ENSDARG00000007421	FTCD	ftcd	0.003916	-7034.76	-7030.6	8.32253	539.842	0.032047
ENSG00000110917	ENSDARG00000059630	MLEC	mlec	0.004	-4083.84	-4079.7	8.28396	998.998	0.032504
ENSG00000137275	ENSDARG00000006677	RIPK1	ripk1l	0.004001	-9170.64	-9166.5	8.28352	20.8521	0.032504
ENSG00000005194	ENSDARG00000045733	CIAPIN1	ciapin1	0.004019	-4654.83	-4650.69	8.27519	605.771	0.032504
ENSG00000135049	ENSDARG00000105214	AGTPBP1	agtpbp1	0.004019	-16212.7	-16208.5	8.275	24.6615	0.032504
ENSG00000104408	ENSDARG00000090697	EIF3E	eif3ea	0.004039	-5979.84	-5975.71	8.26603	291.212	0.032537
ENSG00000058600	ENSDARG00000037358	POLR3E	polr3e	0.004048	-8353.78	-8349.65	8.26233	999	0.032537
ENSG00000166484	ENSDARG00000023110	MAPK7	mapk7	0.004062	-8894.54	-8890.42	8.25603	999	0.032554
ENSG00000140990	ENSDARG00000028889	NDUFB10	ndufb10	0.004086	-3554.22	-3550.09	8.24508	999	0.032654
ENSG00000159674	ENSDARG00000002732	SPON2	spon2b	0.004114	-5548.19	-5544.08	8.23291	999	0.032777
ENSG00000132563	ENSDARG00000031382	REEP2	reep2	0.004162	-2093.49	-2089.38	8.21168	999	0.033065
ENSG00000133606	ENSDARG00000041665	MKRN1	mkrn1	0.004228	-4418.13	-4414.04	8.18339	999	0.033334
ENSG00000070495	ENSDARG00000102896	JMJD6	jmjd6	0.004233	-5268.64	-5264.55	8.18126	999	0.033334
ENSG00000124562	ENSDARG00000009871	SNRPC	snrpc	0.004233	-1780.38	-1776.29	8.18113	999	0.033334
ENSG00000134759	ENSDARG00000017199	ELP2	elp2	0.004282	-12983.6	-12979.5	8.1603	999	0.033621
ENSG00000164463	ENSDARG00000105114	CREBRF	crebrf	0.004321	-6790.09	-6786.02	8.14389	999	0.033659
ENSG00000184277	ENSDARG00000076618	TM2D3	tm2d3	0.004323	-3308.08	-3304.01	8.14298	999	0.033659
ENSG00000171953	ENSDARG00000056270	ATPAF2	atpaf2	0.004324	-4917.79	-4913.72	8.14254	14.9294	0.033659
ENSG00000167670	ENSDARG00000062152	CHAF1A	chaf1a	0.004341	-8874.37	-8870.3	8.13523	9.29656	0.033663
ENSG00000136731	ENSDARG00000054746	UGGT1	uggt1	0.004349	-22954.6	-22950.5	8.13196	4.57584	0.033663
ENSG00000205060	ENSDARG00000071087	SLC35B4	slc35b4	0.004465	-3768.35	-3764.31	8.08438	71.4616	0.034369
ENSG00000164654	ENSDARG00000102587	MIOS	mios	0.004477	-14184.6	-14180.6	8.07935	13.9398	0.034369
ENSG00000124615	ENSDARG00000078479	MOCS1	mocs1	0.004487	-5585.94	-5581.9	8.07547	28.1773	0.034369
ENSG00000178997	ENSDARG00000098669	EXD1	exd1	0.004491	-4277.25	-4273.21	8.0737	999	0.034369
ENSG00000142230	ENSDARG00000010487	SAE1	sae1	0.004523	-4905.28	-4901.25	8.0608	999	0.034425
ENSG00000103534	ENSDARG00000013252	TMC5	tmc5	0.004524	-8745.42	-8741.39	8.06058	999	0.034425
ENSG00000130935	ENSDARG00000026767	NOL11	nol11	0.004545	-13288	-13283.9	8.05207	139.951	0.034465
ENSG00000172037	ENSDARG00000002084	LAMB2	lamb2	0.004555	-3320.44	-3316.41	8.04831	24.8162	0.034465
ENSG00000130159	ENSDARG00000062834	ECSIT	ecsit	0.004569	-7474.02	-7470	8.04242	145.427	0.034481
ENSG00000108474	ENSDARG00000067752	PIGL	pigl	0.004608	-3659.61	-3655.59	8.02703	998.99	0.034678
ENSG00000042088	ENSDARG00000073866	TDP1	tdp1	0.004633	-9197.25	-9193.24	8.01729	91.7716	0.034769
ENSG00000149403	ENSDARG00000026753	GRIK4	grik4	0.004712	-10734.7	-10730.7	7.98681	999	0.035262
ENSG00000119969	ENSDARG00000057738	HELLS	hells	0.004824	-12119	-12115	7.94433	27.1835	0.035999
ENSG00000185761	ENSDARG00000052118	ADAMTSL5	adamtsl5	0.00486	-7109.34	-7105.37	7.93097	2.7618	0.036167
ENSG00000099937	ENSDARG00000021208	SERPIND1	serpind1	0.004885	-10066.4	-10062.5	7.92142	999	0.036258
ENSG00000150630	ENSDARG00000069640	VEGFC	vegfc	0.004977	-6151.99	-6148.05	7.8878	998.99	0.036838
ENSG00000101280	ENSDARG00000076787	ANGPT4	angpt4	0.005009	-5855.47	-5851.54	7.87634	10.0239	0.03689
ENSG00000211460	ENSDARG00000041830	TSN	tsn	0.005011	-3165.17	-3161.23	7.87537	999	0.03689
ENSG00000204351	ENSDARG00000062206	SKIV2L	skiv2l	0.005178	-9668.76	-9664.85	7.81604	999	0.037972
ENSG00000147642	ENSDARG00000060112	SYBU	sybu	0.005186	-8456.72	-8452.81	7.8133	10.8733	0.037972
ENSG00000164488	ENSDARG00000056986	DACT2	dact2	0.005203	-4658.11	-4654.2	7.80763	999	0.037989
ENSG00000182149	ENSDARG00000051888	IST1	ist1	0.005274	-3549.79	-3545.9	7.78314	96.009	0.038404
ENSG00000091140	ENSDARG00000008785	DLD	dldh	0.005442	-3880.13	-3876.26	7.72627	402.373	0.039458
ENSG00000187498	ENSDARG00000055009	COL4A1	col4a1	0.005448	-17909	-17905.2	7.72453	511.539	0.039458
ENSG00000103056	ENSDARG00000098226	SMPD3	smpd3	0.005471	-10151.3	-10147.4	7.71694	999	0.039519
ENSG00000008283	ENSDARG00000038176	CYB561	cyb561	0.005545	-5300.15	-5296.31	7.69245	166.412	0.039952
ENSG00000169641	ENSDARG00000075556	LUZP1	luzp1	0.005573	-11305.8	-11302	7.68336	999	0.040048
ENSG00000104812	ENSDARG00000016875	GYS1	gys1	0.005599	-9969.49	-9965.66	7.67502	999	0.0401
ENSG00000086232	ENSDARG00000093182	EIF2AK1	eif2ak1	0.00561	-8034.53	-8030.7	7.67145	999	0.0401
ENSG00000167900	ENSDARG00000102245	TK1	tk1	0.005774	-3313.45	-3309.64	7.61954	51.6795	0.041039
ENSG00000130638	ENSDARG00000008439	ATXN10	atxn10	0.005786	-4592.3	-4588.49	7.61578	999	0.041039
ENSG00000198650	ENSDARG00000069630	TAT	tat	0.005787	-3076.65	-3072.84	7.61545	999	0.041039
ENSG00000198400	ENSDARG00000004586	NTRK1	ntrk1	0.005826	-10157.9	-10154.1	7.60322	11.1754	0.041211
ENSG00000171824	ENSDARG00000037708	EXOSC10	exosc10	0.005938	-10561.8	-10558	7.56898	189.453	0.041892
ENSG00000183520	ENSDARG00000039958	UTP11	utp11	0.0061	-3593.42	-3589.66	7.52067	999	0.0429
ENSG00000110514	ENSDARG00000003495	MADD	madd	0.006125	-20435.3	-20431.5	7.51306	999	0.0429
ENSG00000152969	ENSDARG00000076090	JAKMIP1	jakmip1	0.006129	-9932.46	-9928.7	7.51209	999	0.0429
ENSG00000102189	ENSDARG00000062868	EEA1	eea1	0.006255	-29838	-29834.3	7.47533	67.389	0.043598
ENSG00000111364	ENSDARG00000009864	DDX55	ddx55	0.00626	-10241.4	-10237.7	7.47376	12.0367	0.043598
ENSG00000135378	ENSDARG00000030753	PRRG4	prrg4	0.006314	-3667.26	-3663.53	7.4585	107.694	0.043745
ENSG00000119682	ENSDARG00000100359	AREL1	AREL1	0.006314	-6481.94	-6478.21	7.45847	254.775	0.043745
ENSG00000164403	ENSDARG00000094181	SHROOM1	shroom1	0.006387	-7883.74	-7880.02	7.43779	999	0.044035
ENSG00000111737	ENSDARG00000058425	RAB35	rab35b	0.006434	-1933.01	-1929.3	7.42457	999	0.044035
ENSG00000103047	ENSDARG00000034001	TANGO6	tango6	0.006441	-13545.4	-13541.7	7.42264	352.963	0.044035
ENSG00000121281	ENSDARG00000060070	ADCY7	adcy7	0.006445	-17241.9	-17238.2	7.4215	113.347	0.044035
ENSG00000206562	ENSDARG00000070085	METTL6	mettl6	0.006447	-5048.23	-5044.52	7.42092	999	0.044035
ENSG00000125388	ENSDARG00000070448	GRK4	grk4	0.006453	-7529.31	-7525.6	7.41919	841.792	0.044035
ENSG00000111581	ENSDARG00000016010	NUP107	nup107	0.006496	-15444.4	-15440.7	7.40734	999	0.044123
ENSG00000166454	ENSDARG00000068601	ATMIN	atmin	0.006506	-10375	-10371.3	7.40453	13.2545	0.044123
ENSG00000080493	ENSDARG00000044808	SLC4A4	slc4a4b	0.006515	-8122.81	-8119.11	7.40201	99.0245	0.044123
ENSG00000100949	ENSDARG00000061024	RABGGTA	rabggta	0.006544	-3211.63	-3207.93	7.39418	999	0.044205
ENSG00000033327	ENSDARG00000105120	GAB2	gab2	0.006598	-7607.17	-7603.48	7.37934	66.4103	0.044391
ENSG00000175984	ENSDARG00000073738	DENND2C	dennd2c	0.006618	-9832.05	-9828.37	7.3737	7.43207	0.044391
ENSG00000102543	ENSDARG00000036650	CDADC1	cdadc1	0.00662	-6212.6	-6208.92	7.37323	999	0.044391
ENSG00000124181	ENSDARG00000038442	PLCG1	plcg1	0.006677	-15947	-15943.3	7.35789	3.87461	0.044661
ENSG00000006530	ENSDARG00000009837	AGK	agk	0.006706	-4789.41	-4785.73	7.34996	999	0.044748
ENSG00000124279	ENSDARG00000100440	FASTKD3	fastkd3	0.00675	-14178	-14174.3	7.33825	998.982	0.044852
ENSG00000011295	ENSDARG00000074435	TTC19	ttc19	0.006755	-3742.03	-3738.37	7.33696	61.3399	0.044852
ENSG00000139620	ENSDARG00000056318	KANSL2	kansl2	0.006811	-6968.79	-6965.12	7.32208	999	0.045114
ENSG00000177058	ENSDARG00000032769	SLC38A9	slc38a9	0.006829	-9538.85	-9535.19	7.31753	999	0.045118
ENSG00000184990	ENSDARG00000114552	SIVA1	siva1	0.006884	-3346.56	-3342.91	7.3029	999	0.045376
ENSG00000148218	ENSDARG00000100372	ALAD	alad	0.006915	-6519.39	-6515.74	7.29494	16.8864	0.045467
ENSG00000172954	ENSDARG00000103320	LCLAT1	lclat1	0.006976	-6361.95	-6358.31	7.27909	134.205	0.045759
ENSG00000117395	ENSDARG00000054980	EBNA1BP2	ebna1bp2	0.007005	-2400.74	-2397.1	7.27162	308.825	0.045786
ENSG00000196305	ENSDARG00000007955	IARS	iars	0.007037	-20281.2	-20277.5	7.26356	186.446	0.045786
ENSG00000178882	ENSDARG00000023484	RFLNA	rflna	0.007059	-2669.19	-2665.56	7.25779	999	0.045786
ENSG00000203797	ENSDARG00000079664	DDO	zgc:172341	0.007064	-8660.47	-8656.84	7.25664	999	0.045786
ENSG00000126777	ENSDARG00000032802	KTN1	ktn1	0.007065	-15667.5	-15663.8	7.25644	6.06682	0.045786
ENSG00000018699	ENSDARG00000007918	TTC27	ttc27	0.007151	-14108.2	-14104.6	7.23464	57.862	0.04619
ENSG00000107443	ENSDARG00000059917	CCNJ	ccnj	0.007161	-5300.51	-5296.89	7.23209	999	0.04619
ENSG00000138061	ENSDARG00000068934	CYP1B1	cyp1b1	0.007388	-10653.8	-10650.2	7.17602	101.977	0.047448
ENSG00000147471	ENSDARG00000060288	PLPBP	plpbp	0.007391	-5095.56	-5091.97	7.17533	712.155	0.047448
ENSG00000130948	ENSDARG00000023287	HSD17B3	hsd17b3	0.007493	-4265.67	-4262.1	7.15093	383.236	0.047984
ENSG00000100038	ENSDARG00000027586	TOP3B	top3b	0.007587	-14651.7	-14648.1	7.12846	38.8058	0.048422
ENSG00000123064	ENSDARG00000105286	DDX54	ddx54	0.007611	-12451.1	-12447.6	7.12269	168.306	0.048422
ENSG00000120539	ENSDARG00000055566	MASTL	mastl	0.007627	-7913.24	-7909.68	7.11909	49.1718	0.048422
ENSG00000117143	ENSDARG00000052170	UAP1	uap1	0.007632	-8292.55	-8288.99	7.11777	999	0.048422
ENSG00000133112	ENSDARG00000092693	TPT1	tpt1	0.007662	-3621.19	-3617.64	7.11082	7.86204	0.048496
ENSG00000174953	ENSDARG00000101059	DHX36	dhx36	0.007719	-14816.1	-14812.6	7.09749	6.62469	0.048744
ENSG00000196083	ENSDARG00000114719	IL1RAP	CABZ01068246.1	0.007739	-6825.59	-6822.04	7.09297	999	0.048754
ENSG00000188986	ENSDARG00000035505	NELFB	nelfb	0.007789	-8645.75	-8642.21	7.0814	999	0.048798
ENSG00000172869	ENSDARG00000098599	DMXL1	CABZ01072810.1	0.007794	-24781	-24777.5	7.08015	8.79418	0.048798
ENSG00000165379	ENSDARG00000071230	LRFN5	lrfn5a	0.0078	-7657.11	-7653.57	7.07888	999	0.048798
ENSG00000237172	ENSDARG00000041616	B3GNT9	b3gnt9	0.007841	-6529.65	-6526.11	7.06955	999	0.04894
ENSG00000177830	ENSDARG00000069673	CHID1	chid1	0.007898	-4807.08	-4803.56	7.05647	528.076	0.049134
ENSG00000144182	ENSDARG00000025233	LIPT1	lipt1	0.007916	-7912.28	-7908.75	7.05235	21.1618	0.049134
ENSG00000187764	ENSDARG00000067801	SEMA4D	CABZ01064472.1	0.007929	-11507.6	-11504	7.0495	999	0.049134
ENSG00000173846	ENSDARG00000038754	PLK3	plk3	0.007944	-11631.8	-11628.3	7.04603	7.00371	0.049134
ENSG00000122435	ENSDARG00000102846	TRMT13	trmt13	0.007981	-7180.72	-7177.2	7.03779	999	0.049248
ENSG00000175063	ENSDARG00000114670	UBE2C	ube2c	0.008048	-2857.36	-2853.85	7.02285	999	0.049548
ENSG00000135069	ENSDARG00000016733	PSAT1	psat1	0.008187	-5523.74	-5520.25	6.99209	999	0.050208
ENSG00000127838	ENSDARG00000071032	PNKD	pnkd	0.00821	-5533.14	-5529.64	6.98712	233.306	0.050208
ENSG00000138075	ENSDARG00000063078	ABCG5	abcg5	0.008211	-8289.78	-8286.29	6.98693	999	0.050208
ENSG00000172893	ENSDARG00000103226	DHCR7	dhcr7	0.008229	-8236.65	-8233.16	6.98294	149.351	0.050208
ENSG00000135624	ENSDARG00000007385	CCT7	cct7	0.008293	-7347.72	-7344.24	6.96907	999	0.050485
ENSG00000132386	ENSDARG00000069048	SERPINF1	serpinf1	0.008326	-9378.21	-9374.73	6.96205	15.607	0.05057
ENSG00000213672	ENSDARG00000079475	NCKIPSD	nckipsd	0.008504	-10939.5	-10936	6.92415	527.335	0.051507
ENSG00000100815	ENSDARG00000078381	TRIP11	trip11	0.008521	-36586	-36582.5	6.92047	3.15652	0.051507
ENSG00000180098	ENSDARG00000101323	TRNAU1AP	trnau1apa	0.008539	-4459.45	-4455.99	6.91681	999	0.051507
ENSG00000015676	ENSDARG00000098361	NUDCD3	nudcd3	0.008556	-2482.2	-2478.74	6.91326	201.072	0.051507
ENSG00000102710	ENSDARG00000078658	SUPT20H	supt20	0.008588	-7873.94	-7870.48	6.90656	47.5155	0.051585
ENSG00000197930	ENSDARG00000015228	ERO1A	ero1a	0.008675	-5553.76	-5550.32	6.88855	999	0.051992
ENSG00000116863	ENSDARG00000019338	ADPRHL2	adprhl2	0.008769	-6922.46	-6919.02	6.86925	15.5659	0.052441
ENSG00000122705	ENSDARG00000045618	CLTA	clta	0.008958	-2824.72	-2821.3	6.83116	999	0.053444
ENSG00000184220	ENSDARG00000112579	CMSS1	cmss1	0.008976	-4394.36	-4390.95	6.82754	999	0.053444
ENSG00000116731	ENSDARG00000076451	PRDM2	prdm2b	0.00901	-18039.8	-18036.4	6.82081	8.43206	0.053527
ENSG00000064655	ENSDARG00000018984	EYA2	eya2	0.009051	-6144.65	-6141.24	6.81273	999	0.053635
ENSG00000124789	ENSDARG00000099972	NUP153	nup153	0.009068	-14014.9	-14011.5	6.80943	999	0.053635
ENSG00000186522	ENSDARG00000099236	SEPTIN10	44084	0.009095	-6948.17	-6944.77	6.80403	7.01858	0.05368
ENSG00000141295	ENSDARG00000043497	SCRN2	scrn2	0.00913	-8656.75	-8653.35	6.79719	43.1549	0.053768
ENSG00000100600	ENSDARG00000039150	LGMN	lgmn	0.009241	-8517.07	-8513.68	6.77558	999	0.054284
ENSG00000145088	ENSDARG00000010432	EAF2	eaf2	0.00926	-3034.05	-3030.67	6.77205	165.772	0.054284
ENSG00000115828	ENSDARG00000089717	QPCT	qpct	0.009278	-6376.21	-6372.82	6.76855	999	0.054284
ENSG00000102531	ENSDARG00000105503	FNDC3A	fndc3a	0.009365	-19329.5	-19326.1	6.75187	4.78006	0.054676
ENSG00000012779	ENSDARG00000057273	ALOX5	alox5a	0.009479	-11498	-11494.6	6.73018	14.7252	0.055017
ENSG00000166856	ENSDARG00000036616	GPR182	gpr182	0.009483	-7277.25	-7273.88	6.72948	999	0.055017
ENSG00000144857	ENSDARG00000074335	BOC	boc	0.009501	-13484.8	-13481.5	6.72607	999	0.055017
ENSG00000184500	ENSDARG00000068261	PROS1	pros1	0.009529	-13551.7	-13548.4	6.72096	550.202	0.055017
ENSG00000091542	ENSDARG00000063003	ALKBH5	alkbh5	0.009544	-3312.25	-3308.89	6.71812	764.553	0.055017
ENSG00000137872	ENSDARG00000011533	SEMA6D	sema6dl	0.009558	-14707	-14703.6	6.71552	999	0.055017
ENSG00000165124	ENSDARG00000013526	SVEP1	svep1	0.009566	-25833.3	-25830	6.71407	11.3928	0.055017
ENSG00000162063	ENSDARG00000105046	CCNF	ccnf	0.009611	-11581.9	-11578.6	6.70563	14.4843	0.055161
ENSG00000120334	ENSDARG00000038802	CENPL	cenpl	0.009655	-7036.89	-7033.54	6.69754	999	0.055295
ENSG00000122122	ENSDARG00000016541	SASH3	sash3	0.009725	-4092.06	-4088.72	6.68465	442.713	0.055578
ENSG00000108039	ENSDARG00000029011	XPNPEP1	xpnpep1	0.009773	-10501.8	-10498.5	6.67578	999	0.055738
ENSG00000105676	ENSDARG00000103770	ARMC6	ARMC6	0.009824	-9079.45	-9076.12	6.66647	636.312	0.055912
ENSG00000152952	ENSDARG00000011821	PLOD2	plod2	0.009921	-12573.5	-12570.2	6.64898	7.64509	0.056345
ENSG00000012504	ENSDARG00000057741	NR1H4	nr1h4	0.009952	-7738.91	-7735.59	6.64346	999	0.056402
ENSG00000112339	ENSDARG00000036778	HBS1L	hbs1l	0.010129	-7531.58	-7528.28	6.6121	123.606	0.057197
ENSG00000178694	ENSDARG00000013023	NSUN3	nsun3	0.010135	-5815.16	-5811.85	6.61109	14.2553	0.057197
ENSG00000134245	ENSDARG00000032234	WNT2B	wnt2bb	0.010176	-4425.78	-4422.47	6.60383	132.417	0.057225
ENSG00000275835	ENSDARG00000077442	TUBGCP5	tubgcp5	0.010182	-15617.8	-15614.5	6.60281	6.00012	0.057225
ENSG00000113638	ENSDARG00000035406	TTC33	ttc33	0.010226	-3236.95	-3233.65	6.59513	696.726	0.057354
ENSG00000105696	ENSDARG00000003655	TMEM59L	tmem59l	0.010403	-3617.57	-3614.28	6.56462	999	0.058196
ENSG00000119328	ENSDARG00000070407	ABITRAM	abitram	0.010444	-2026.13	-2022.85	6.5575	999	0.058196
ENSG00000197943	ENSDARG00000068763	PLCG2	plcg2	0.010452	-5669.9	-5666.62	6.55612	999	0.058196
ENSG00000183044	ENSDARG00000006031	ABAT	abat	0.010462	-8374.03	-8370.75	6.5545	999	0.058196
ENSG00000186063	ENSDARG00000014532	AIDA	aida	0.010509	-4648.97	-4645.7	6.54657	11.8627	0.058336
ENSG00000160683	ENSDARG00000010514	CXCR5	cxcr5	0.010622	-7595.25	-7591.99	6.52749	46.054	0.058844
ENSG00000115307	ENSDARG00000092609	AUP1	aup1	0.010703	-4901.94	-4898.68	6.51393	29.1925	0.059174
ENSG00000109466	ENSDARG00000061786	KLHL2	klhl2	0.010774	-8234.75	-8231.5	6.5022	999	0.059444
ENSG00000163382	ENSDARG00000058806	NAXE	naxe	0.010821	-3985.7	-3982.45	6.4945	999	0.059581
ENSG00000117543	ENSDARG00000100242	DPH5	dph5	0.01098	-3978.35	-3975.12	6.46853	999	0.060335
ENSG00000115361	ENSDARG00000088357	ACADL	acadl	0.011098	-8001.33	-7998.11	6.44952	999	0.060799
ENSG00000139209	ENSDARG00000018149	SLC38A4	slc38a4	0.011109	-8028.21	-8024.98	6.44773	7.39853	0.060799
ENSG00000131375	ENSDARG00000102987	CAPN7	capn7	0.011162	-11222.5	-11219.2	6.43928	63.8206	0.060843
ENSG00000126088	ENSDARG00000006818	UROD	urod	0.011179	-6048.03	-6044.81	6.4367	999	0.060843
ENSG00000138399	ENSDARG00000056128	FASTKD1	fastkd1	0.011185	-15690.1	-15686.9	6.4357	10.0451	0.060843
ENSG00000121361	ENSDARG00000045589	KCNJ8	kcnj8	0.011285	-6355.79	-6352.58	6.41983	999	0.061196
ENSG00000100029	ENSDARG00000018902	PES1	pes	0.011308	-9120.95	-9117.74	6.41628	5.48341	0.061196
ENSG00000114744	ENSDARG00000003373	COMMD2	commd2	0.011317	-4402.07	-4398.86	6.41478	13.8349	0.061196
ENSG00000172273	ENSDARG00000004851	HINFP	hinfp	0.011351	-3123.78	-3120.57	6.40956	26.481	0.061253
ENSG00000073111	ENSDARG00000102798	MCM2	mcm2	0.011567	-14149	-14145.8	6.37607	5.58176	0.062296
ENSG00000127080	ENSDARG00000003446	IPPK	ippk	0.011595	-6959.34	-6956.15	6.3718	24.1074	0.062322
ENSG00000075856	ENSDARG00000008032	SART3	sart3	0.011763	-9103.39	-9100.22	6.34628	219.204	0.0631
ENSG00000170191	ENSDARG00000075143	NANP	nanp	0.011793	-4982.73	-4979.56	6.3417	85.5672	0.063138
ENSG00000166173	ENSDARG00000005355	LARP6	larp6a	0.01185	-6861.66	-6858.5	6.33319	999	0.063203
ENSG00000159399	ENSDARG00000101482	HK2	hk2	0.011852	-17822.6	-17819.5	6.33287	361.072	0.063203
ENSG00000165660	ENSDARG00000098907	ABRAXAS2	abraxas2	0.011893	-3654.91	-3651.75	6.32678	83.2449	0.063296
ENSG00000115947	ENSDARG00000101161	ORC4	orc4	0.011949	-7388.04	-7384.88	6.31849	219.396	0.063468
ENSG00000120910	ENSDARG00000057456	PPP3CC	ppp3ccb	0.012167	-7194.72	-7191.58	6.2864	999	0.064404
ENSG00000146834	ENSDARG00000059461	MEPCE	mepce	0.012172	-6402.06	-6398.92	6.2856	999	0.064404
ENSG00000161179	ENSDARG00000062655	YDJC	ydjc	0.012254	-6614.79	-6611.65	6.27368	998.995	0.064586
ENSG00000117971	ENSDARG00000101677	CHRNB4	chrnb4	0.012254	-6658.93	-6655.8	6.27368	999	0.064586
ENSG00000132768	ENSDARG00000078077	DPH2	dph2	0.012326	-8202.49	-8199.36	6.26331	9.64094	0.064761
ENSG00000186666	ENSDARG00000074111	BCDIN3D	bcdin3d	0.012373	-4281.81	-4278.69	6.25655	762.25	0.064761
ENSG00000158828	ENSDARG00000001929	PINK1	pink1	0.012382	-7717.45	-7714.32	6.25534	12.7311	0.064761
ENSG00000090530	ENSDARG00000103026	P3H2	p3h2	0.012383	-13086	-13082.9	6.25517	284.674	0.064761
ENSG00000099821	ENSDARG00000101220	POLRMT	polrmt	0.012437	-17122.7	-17119.6	6.24744	4.51415	0.064918
ENSG00000132467	ENSDARG00000056720	UTP3	utp3	0.012477	-6388.79	-6385.67	6.24173	6.92495	0.065003
ENSG00000105671	ENSDARG00000012899	DDX49	ddx49	0.012615	-7559.31	-7556.2	6.22231	999	0.065593
ENSG00000146021	ENSDARG00000056647	KLHL3	klhl3	0.012686	-9324.33	-9321.23	6.21238	8.30677	0.065799
ENSG00000080608	ENSDARG00000087779	PUM3	pum3	0.01272	-11019.1	-11016	6.20763	999	0.065799
ENSG00000079459	ENSDARG00000101062	FDFT1	fdft1	0.012755	-6770.82	-6767.72	6.20272	998.998	0.065799
ENSG00000028203	ENSDARG00000075215	VEZT	vezt	0.01279	-11191.3	-11188.2	6.19799	999	0.065799
ENSG00000127511	ENSDARG00000062472	SIN3B	sin3b	0.012796	-14298.4	-14295.3	6.19714	999	0.065799
ENSG00000101346	ENSDARG00000008953	POFUT1	pofut1	0.012804	-6800.52	-6797.42	6.19594	16.3647	0.065799
ENSG00000164484	ENSDARG00000031540	TMEM200A	tmem200a	0.01283	-6624.17	-6621.08	6.19244	999	0.065799
ENSG00000149451	ENSDARG00000059693	ADAM33	adam19a	0.012849	-8285.14	-8282.04	6.1898	999	0.065799
ENSG00000137411	ENSDARG00000056717	VARS2	vars2	0.012972	-5065.08	-5061.99	6.17299	999	0.066201
ENSG00000198356	ENSDARG00000018190	GET3	get3	0.012995	-4157.67	-4154.58	6.16982	12.236	0.066201
ENSG00000065328	ENSDARG00000045815	MCM10	mcm10	0.013066	-4113.18	-4110.1	6.1601	10.5661	0.066201
ENSG00000088325	ENSDARG00000078654	TPX2	tpx2	0.013069	-10265.9	-10262.8	6.15974	443.942	0.066201
ENSG00000162374	ENSDARG00000045639	ELAVL4	elavl4	0.013074	-4294.46	-4291.38	6.15911	550.793	0.066201
ENSG00000165970	ENSDARG00000067964	SLC6A5	slc6a5	0.013074	-9467.3	-9464.22	6.15908	999	0.066201
ENSG00000097096	ENSDARG00000099479	SYDE2	SYDE2	0.013202	-5608.08	-5605.01	6.14183	13.0205	0.066724
ENSG00000173545	ENSDARG00000014692	ZNF622	znf622	0.013246	-6390.55	-6387.48	6.13593	523.421	0.066774
ENSG00000142279	ENSDARG00000103607	WTIP	wtip	0.013261	-5241.57	-5238.5	6.13392	998.997	0.066774
ENSG00000103174	ENSDARG00000075149	NAGPA	nagpa	0.013306	-4041.31	-4038.25	6.12796	999	0.066876
ENSG00000165526	ENSDARG00000012674	RPUSD4	rpusd4	0.013344	-6845.44	-6842.38	6.1229	449.038	0.066923
ENSG00000130695	ENSDARG00000060215	CEP85	cep85	0.013365	-12793.1	-12790	6.12018	4.44873	0.066923
ENSG00000068097	ENSDARG00000073686	HEATR6	heatr6	0.013436	-6739.49	-6736.43	6.11083	329.193	0.067153
ENSG00000267534	ENSDARG00000036548	S1PR2	s1pr2	0.013524	-7048.39	-7045.34	6.09929	998.918	0.067378
ENSG00000158161	ENSDARG00000036100	EYA3	eya3	0.013571	-5712.41	-5709.36	6.0931	999	0.067378
ENSG00000102384	ENSDARG00000052565	CENPI	cenpi	0.013619	-13502.8	-13499.8	6.08693	14.1105	0.067378
ENSG00000144115	ENSDARG00000032584	THNSL2	thnsl2	0.013626	-11336.6	-11333.6	6.08591	6.19107	0.067378
ENSG00000038358	ENSDARG00000062266	EDC4	edc4	0.01363	-20860.7	-20857.7	6.08549	3.6721	0.067378
ENSG00000256453	ENSDARG00000022813	DND1	dnd1	0.013639	-3929.15	-3926.11	6.08426	999	0.067378
ENSG00000111670	ENSDARG00000030153	GNPTAB	gnptab	0.013655	-19066.5	-19063.4	6.08224	6.87544	0.067378
ENSG00000138398	ENSDARG00000044431	PPIG	ppig	0.013693	-6294.01	-6290.97	6.07732	14.5376	0.067443
ENSG00000242612	ENSDARG00000045257	DECR2	decr2	0.013779	-2480.64	-2477.6	6.06626	36.7809	0.067744
ENSG00000107960	ENSDARG00000007734	STN1	stn1	0.013865	-6979.91	-6976.89	6.05523	999	0.067852
ENSG00000065150	ENSDARG00000040245	IPO5	kpnb3	0.013872	-12772.6	-12769.6	6.05435	4.58829	0.067852
ENSG00000118193	ENSDARG00000062187	KIF14	kif14	0.013876	-12471.1	-12468.1	6.05385	6.30233	0.067852
ENSG00000168421	ENSDARG00000070121	RHOH	rhoh	0.013978	-3805	-3801.98	6.04093	542.841	0.068228
ENSG00000255690	ENSDARG00000100791	TRIL	tril	0.014139	-13426	-13423	6.02068	36.8798	0.068838
ENSG00000176619	ENSDARG00000101624	LMNB2	lmnb2	0.014154	-11313.9	-11310.9	6.01885	10.4444	0.068838
ENSG00000262919	ENSDARG00000037537	CCNQ	ccnq	0.014238	-1869.99	-1866.99	6.00843	999	0.069034
ENSG00000165795	ENSDARG00000011170	NDRG2	ndrg2	0.014245	-3960.56	-3957.56	6.00751	999	0.069034
ENSG00000070366	ENSDARG00000100481	SMG6	smg6	0.014285	-5955.99	-5952.99	6.00262	999	0.069102
ENSG00000138315	ENSDARG00000087227	OIT3	oit3	0.014312	-10169.8	-10166.8	5.99927	420.866	0.06911
ENSG00000165434	ENSDARG00000014704	PGM2L1	pgm2l1	0.014342	-10808	-10805	5.99553	5.60318	0.069133
ENSG00000140691	ENSDARG00000078083	ARMC5	armc5	0.014371	-4114.84	-4111.84	5.99197	999	0.06915
ENSG00000181704	ENSDARG00000054433	YIPF6	yipf6	0.014403	-4335.25	-4332.26	5.98807	999	0.06918
ENSG00000109674	ENSDARG00000020079	NEIL3	neil3	0.014447	-4908.86	-4905.87	5.98267	364.378	0.069228
ENSG00000142303	ENSDARG00000075188	ADAMTS10	adamts10	0.014485	-17552.6	-17549.6	5.97809	5.6624	0.069228
ENSG00000167858	ENSDARG00000101331	TEKT1	tekt1	0.01449	-9562.06	-9559.07	5.97748	19.5988	0.069228
ENSG00000102547	ENSDARG00000036658	CAB39L	cab39l	0.014563	-1840.26	-1837.28	5.96852	999	0.069459
ENSG00000054611	ENSDARG00000045510	TBC1D22A	tbc1d22a	0.014739	-5243.15	-5240.17	5.94739	999	0.070173
ENSG00000086102	ENSDARG00000105669	NFX1	NFX1	0.014777	-7630.6	-7627.63	5.94292	130.137	0.070228
ENSG00000111785	ENSDARG00000005972	RIC8B	ric8b	0.015019	-10065.3	-10062.3	5.91424	6.74971	0.071202
ENSG00000157703	ENSDARG00000057983	SVOPL	svopl	0.015034	-6063.82	-6060.86	5.91245	999	0.071202
ENSG00000115267	ENSDARG00000018553	IFIH1	ifih1	0.015076	-15254.2	-15251.3	5.90754	178.339	0.071277
ENSG00000090857	ENSDARG00000103288	PDPR	PDPR	0.015158	-13754.6	-13751.7	5.89803	7.09573	0.071538
ENSG00000111906	ENSDARG00000034957	HDDC2	hddc2	0.015269	-3415.47	-3412.53	5.88515	343.879	0.071937
ENSG00000060642	ENSDARG00000101952	PIGV	pigv	0.01536	-7821.59	-7818.65	5.87468	999	0.072241
ENSG00000160216	ENSDARG00000036549	AGPAT3	agpat3	0.015412	-6279.61	-6276.68	5.86877	999	0.072358
ENSG00000197296	ENSDARG00000034568	FITM2	fitm2	0.015601	-4829.73	-4826.81	5.84727	889.404	0.073121
ENSG00000164692	ENSDARG00000020007	COL1A2	col1a2	0.015662	-5594.92	-5592	5.84038	8.64616	0.073235
ENSG00000197150	ENSDARG00000056672	ABCB8	abcb8	0.01568	-12063	-12060.1	5.83844	202.044	0.073235
ENSG00000157259	ENSDARG00000027612	GATAD1	gatad1	0.01578	-3532.05	-3529.14	5.82725	38.422	0.073567
ENSG00000198954	ENSDARG00000062053	KIF1BP	kif1bp	0.015805	-11249.5	-11246.6	5.82444	5.68834	0.073567
ENSG00000197223	ENSDARG00000021112	C1D	c1d	0.015972	-2393.75	-2390.84	5.80596	999	0.074216
ENSG00000136872	ENSDARG00000053684	ALDOB	aldob	0.016062	-5933.18	-5930.28	5.79608	140.872	0.074507
ENSG00000154734	ENSDARG00000103519	ADAMTS1	adamts1	0.016184	-16686.7	-16683.8	5.78279	64.965	0.074893
ENSG00000172244	ENSDARG00000092445	C5orf34	zgc:153352	0.0162	-4953.03	-4950.14	5.78098	999	0.074893
ENSG00000134343	ENSDARG00000058015	ANO3	ano3	0.016233	-13550.5	-13547.7	5.77751	48.697	0.074913
ENSG00000158813	ENSDARG00000074591	EDA	eda	0.016328	-2975.64	-2972.76	5.76723	490.804	0.075127
ENSG00000115392	ENSDARG00000007885	FANCL	fancl	0.016357	-6076.11	-6073.23	5.76407	13.8308	0.075127
ENSG00000169490	ENSDARG00000035515	TM2D2	tm2d2	0.016362	-3421.22	-3418.34	5.76354	999	0.075127
ENSG00000133028	ENSDARG00000067593	SCO1	sco1	0.016414	-3245.88	-3243	5.75798	998.999	0.075183
ENSG00000107862	ENSDARG00000027016	GBF1	gbf1	0.01643	-26261.1	-26258.2	5.75629	2.97091	0.075183
ENSG00000145192	ENSDARG00000069293	AHSG	ahsg2	0.016722	-4006.58	-4003.72	5.72532	999	0.07628
ENSG00000158796	ENSDARG00000029783	DEDD	dedd	0.016741	-3951.02	-3948.15	5.72337	999	0.07628
ENSG00000136643	ENSDARG00000104103	RPS6KC1	rps6kc1	0.016772	-11854.2	-11851.3	5.72003	6.01042	0.07628
ENSG00000138760	ENSDARG00000089844	SCARB2	scarb2c	0.016782	-5801.84	-5798.98	5.71902	33.4712	0.07628
ENSG00000187546	ENSDARG00000025595	AGMO	agmo	0.016861	-2996.07	-2993.22	5.71078	35.4	0.076473
ENSG00000173706	ENSDARG00000018441	HEG1	heg1	0.016881	-1456.57	-1453.71	5.7087	999	0.076473
ENSG00000187513	ENSDARG00000070357	GJA4	cx39.4	0.017026	-3799.65	-3796.8	5.69365	41.8272	0.077002
ENSG00000064601	ENSDARG00000098114	CTSA	ctsa	0.017066	-8473.61	-8470.76	5.68958	288.244	0.077053
ENSG00000109854	ENSDARG00000028386	HTATIP2	htatip2	0.017257	-4546.32	-4543.48	5.67001	110.529	0.07768
ENSG00000256053	ENSDARG00000092473	COA8	coa8	0.017282	-2657.8	-2654.97	5.6675	13.0247	0.07768
ENSG00000166592	ENSDARG00000052011	RRAD	rrad	0.017319	-4770.17	-4767.34	5.66379	110.717	0.07768
ENSG00000073614	ENSDARG00000104567	KDM5A	kdm5a	0.01732	-18041.1	-18038.2	5.6637	5.29223	0.07768
ENSG00000096060	ENSDARG00000028396	FKBP5	fkbp5	0.017668	-9421	-9418.18	5.62878	6.41488	0.079112
ENSG00000124370	ENSDARG00000045428	MCEE	mcee	0.018006	-2980.62	-2977.82	5.59555	999	0.080207
ENSG00000163161	ENSDARG00000002402	ERCC3	ercc3	0.018014	-11669.9	-11667.2	5.59474	11.9652	0.080207
ENSG00000155666	ENSDARG00000102512	KDM8	kdm8	0.018053	-7812.89	-7810.09	5.59105	10.9742	0.080207
ENSG00000079257	ENSDARG00000043102	LXN	lxn	0.018056	-5084.07	-5081.28	5.59068	998.94	0.080207
ENSG00000170891	ENSDARG00000110744	CYTL1	CYTL1	0.018061	-2233.99	-2231.19	5.59026	18.3065	0.080207
ENSG00000170322	ENSDARG00000091512	NFRKB	nfrkb	0.018107	-19995.1	-19992.3	5.58573	43.4528	0.080283
ENSG00000147010	ENSDARG00000075853	SH3KBP1	sh3kbp1	0.018166	-3762.61	-3759.82	5.58008	999	0.080411
ENSG00000109917	ENSDARG00000043542	ZPR1	zpr1	0.018203	-1419.59	-1416.8	5.57652	999	0.080443
ENSG00000038532	ENSDARG00000038094	CLEC16A	clec16a	0.018285	-7412.69	-7409.9	5.5686	15.8496	0.080593
ENSG00000274523	ENSDARG00000059583	RCC1L	rcc1l	0.018299	-4437.54	-4434.76	5.56727	999	0.080593
ENSG00000154814	ENSDARG00000062664	OXNAD1	oxnad1	0.018326	-5845.22	-5842.44	5.56471	998.998	0.080593
ENSG00000198125	ENSDARG00000031952	MB	mb	0.01837	-3061.68	-3058.9	5.56047	18.2041	0.080657
ENSG00000112685	ENSDARG00000055610	EXOC2	exoc2	0.018669	-14286.1	-14283.3	5.53221	7.68192	0.081719
ENSG00000104213	ENSDARG00000006456	PDGFRL	pdgfrl	0.018698	-7913.15	-7910.38	5.52956	999	0.081719
ENSG00000162607	ENSDARG00000056414	USP1	usp1	0.018703	-9183.38	-9180.61	5.5291	999	0.081719
ENSG00000198835	ENSDARG00000073896	GJC2	cx47.1	0.018797	-5342.98	-5340.22	5.52033	999	0.081997
ENSG00000113460	ENSDARG00000098935	BRIX1	bxdc2	0.018905	-5062.99	-5060.24	5.5103	999	0.08222
ENSG00000123191	ENSDARG00000058145	ATP7B	atp7b	0.018908	-14159.1	-14156.3	5.50997	999	0.08222
ENSG00000163501	ENSDARG00000037062	IHH	dhh	0.019162	-7569.93	-7567.19	5.48663	81.081	0.083191
ENSG00000054392	ENSDARG00000074428	HHAT	hhat	0.019284	-7744.31	-7741.57	5.47556	102.269	0.083586
ENSG00000204084	ENSDARG00000103683	INPP5B	inpp5b	0.019372	-9619.6	-9616.87	5.46762	4.37575	0.083765
ENSG00000116903	ENSDARG00000063211	EXOC8	exoc8	0.019387	-10572.7	-10570	5.46623	999	0.083765
ENSG00000107872	ENSDARG00000005284	FBXL15	fbxl15	0.019448	-4542.39	-4539.66	5.4608	999	0.083787
ENSG00000087448	ENSDARG00000006011	KLHL42	klhl42	0.019455	-8033.89	-8031.16	5.46011	999	0.083787
ENSG00000247626	ENSDARG00000009218	MARS2	mars2	0.019485	-11760.4	-11757.7	5.45743	137.812	0.083787
ENSG00000167740	ENSDARG00000061006	CYB5D2	cyb5d2	0.019519	-4998.28	-4995.55	5.45444	10.0685	0.083797
ENSG00000072954	ENSDARG00000024047	TMEM38A	tmem38a	0.019552	-5012.24	-5009.51	5.45146	11.2747	0.083807
ENSG00000173253	ENSDARG00000015072	DMRT2	dmrt2a	0.019597	-6098.29	-6095.56	5.44747	7.64414	0.083866
ENSG00000068885	ENSDARG00000038879	IFT80	ift80	0.019704	-13649	-13646.3	5.43789	22.8758	0.084195
ENSG00000130299	ENSDARG00000018650	GTPBP3	gtpbp3	0.01974	-8012.48	-8009.76	5.43478	193.01	0.084212
ENSG00000128039	ENSDARG00000043307	SRD5A3	srd5a3	0.019789	-6065.66	-6062.95	5.43039	266.462	0.084291
ENSG00000072210	ENSDARG00000074791	ALDH3A2	aldh3a1	0.020063	-6814.15	-6811.45	5.40638	6.65924	0.085324
ENSG00000167302	ENSDARG00000071406	TEPSIN	tepsin	0.020147	-5832.65	-5829.95	5.39915	999	0.085544
ENSG00000058804	ENSDARG00000021120	NDC1	ndc1	0.02021	-11771.8	-11769.1	5.39368	4.93004	0.085617
ENSG00000099769	ENSDARG00000037836	IGFALS	igfals	0.020227	-12981.1	-12978.4	5.39219	998.999	0.085617
ENSG00000154767	ENSDARG00000039754	XPC	xpc	0.020341	-8862.14	-8859.45	5.38238	999	0.085966
ENSG00000105373	ENSDARG00000100452	NOP53	nop53	0.020418	-6667.63	-6664.94	5.3758	277.646	0.086123
ENSG00000137841	ENSDARG00000090381	PLCB2	PLCB2	0.020442	-6189.25	-6186.56	5.37375	13.6091	0.086123
ENSG00000116701	ENSDARG00000005821	NCF2	ncf2	0.020544	-9073.39	-9070.7	5.36507	5.05722	0.086397
ENSG00000145191	ENSDARG00000074995	EIF2B5	eif2b5	0.020571	-11273.2	-11270.5	5.36279	4.14923	0.086397
ENSG00000140829	ENSDARG00000100013	DHX38	dhx38	0.020864	-17308.8	-17306.1	5.33809	4.19785	0.087494
ENSG00000118596	ENSDARG00000098258	SLC16A7	SLC16A7	0.021025	-7025.87	-7023.2	5.32474	19.3553	0.087807
ENSG00000065057	ENSDARG00000042881	NTHL1	nthl1	0.021048	-4543.98	-4541.32	5.32283	999	0.087807
ENSG00000086504	ENSDARG00000057805	MRPL28	mrpl28	0.02107	-4433.11	-4430.44	5.32095	16.337	0.087807
ENSG00000130348	ENSDARG00000032704	QRSL1	qrsl1	0.021077	-10181.3	-10178.7	5.32043	5.39248	0.087807
ENSG00000111911	ENSDARG00000074286	HINT3	hint3	0.021101	-2447.19	-2444.53	5.31845	999	0.087807
ENSG00000100522	ENSDARG00000039892	GNPNAT1	gnpnat1	0.021236	-3499.83	-3497.17	5.30736	14.7511	0.088161
ENSG00000168679	ENSDARG00000042807	SLC16A4	slc16a4	0.021251	-7785.56	-7782.9	5.30608	999	0.088161
ENSG00000134014	ENSDARG00000042005	ELP3	elp3	0.021331	-8452.62	-8449.97	5.29953	82.28	0.088279
ENSG00000178385	ENSDARG00000030633	PLEKHM3	plekhm3	0.021345	-6540.82	-6538.17	5.29842	999	0.088279
ENSG00000184164	ENSDARG00000029071	CRELD2	creld2	0.021444	-6828.86	-6826.22	5.2903	51.3732	0.088557
ENSG00000186283	ENSDARG00000079308	TOR3A	tor3a	0.021701	-6525.62	-6522.98	5.26963	999	0.089478
ENSG00000087253	ENSDARG00000053010	LPCAT2	lpcat2	0.021837	-8929.46	-8926.83	5.25869	76.5625	0.089905
ENSG00000020256	ENSDARG00000061147	ZFP64	zfp64	0.021988	-7050.09	-7047.47	5.24671	999	0.090389
ENSG00000132026	ENSDARG00000103413	RTBDN	zgc:109949	0.022274	-2063.79	-2061.17	5.22425	999	0.091388
ENSG00000138867	ENSDARG00000068438	GUCD1	gucd1	0.022326	-2176	-2173.39	5.2202	999	0.091388
ENSG00000160710	ENSDARG00000012389	ADAR	adar	0.022333	-16202.5	-16199.8	5.21968	12.1451	0.091388
ENSG00000028839	ENSDARG00000036868	TBPL1	tbpl1	0.022424	-1577.95	-1575.34	5.2126	45.0789	0.091593
ENSG00000197043	ENSDARG00000013335	ANXA6	anxa6	0.022483	-9168.26	-9165.66	5.20799	5.38109	0.091593
ENSG00000104447	ENSDARG00000104082	TRPS1	trps1	0.022498	-8303.7	-8301.1	5.20688	999	0.091593
ENSG00000090372	ENSDARG00000102902	STRN4	strn4	0.022523	-2443.32	-2440.72	5.2049	29.1233	0.091593
ENSG00000053770	ENSDARG00000031533	AP5M1	ap5m1	0.022552	-9810.37	-9807.77	5.20271	6.69092	0.091593
ENSG00000122299	ENSDARG00000102195	ZC3H7A	zc3h7a	0.02262	-13485.6	-13483	5.19743	9.03753	0.091734
ENSG00000184564	ENSDARG00000098769	SLITRK6	slitrk6	0.022862	-15364.8	-15362.2	5.17892	999	0.092578
ENSG00000089775	ENSDARG00000042383	ZBTB25	zbtb25	0.022969	-1695.4	-1692.81	5.17088	999	0.092869
ENSG00000101452	ENSDARG00000063419	DHX35	DHX35	0.023089	-7980.45	-7977.87	5.16181	22.0966	0.093215
ENSG00000198042	ENSDARG00000003527	MAK16	mak16	0.023245	-3386.34	-3383.76	5.15009	209.972	0.093707
ENSG00000165113	ENSDARG00000068123	GKAP1	gkap1	0.023449	-5271.98	-5269.42	5.13496	6.33463	0.094387
ENSG00000169718	ENSDARG00000089260	DUS1L	dus1l	0.023541	-7072.93	-7070.36	5.12812	31.3357	0.094558
ENSG00000115085	ENSDARG00000015752	ZAP70	zap70	0.023673	-4053.16	-4050.6	5.11843	20.3257	0.094558
ENSG00000119777	ENSDARG00000016968	TMEM214	tmem214	0.023678	-12414.3	-12411.7	5.11804	90.2609	0.094558
ENSG00000104889	ENSDARG00000018891	RNASEH2A	rnaseh2a	0.023713	-4413.47	-4410.91	5.11547	8.92989	0.094558
ENSG00000146067	ENSDARG00000102831	FAM193B	fam193b	0.023716	-7706.44	-7703.88	5.11526	3.30446	0.094558
ENSG00000038002	ENSDARG00000004889	AGA	aga	0.023733	-6188.01	-6185.45	5.11406	999	0.094558
ENSG00000136378	ENSDARG00000102478	ADAMTS7	ADAMTS7	0.023736	-22570.4	-22567.9	5.11386	946.202	0.094558
ENSG00000140280	ENSDARG00000091771	LYSMD2	lysmd2	0.023775	-2011.8	-2009.24	5.11095	21.6405	0.094577
ENSG00000152229	ENSDARG00000089569	PSTPIP2	pstpip2	0.02399	-4913	-4910.45	5.09538	6.21637	0.095262
ENSG00000184828	ENSDARG00000100985	ZBTB7C	zbtb7c	0.024054	-6224.54	-6221.99	5.09075	999	0.095262
ENSG00000100416	ENSDARG00000043734	TRMU	trmu	0.024069	-8041.72	-8039.18	5.08962	5.4511	0.095262
ENSG00000180329	ENSDARG00000054446	CCDC43	ccdc43	0.024088	-1818.68	-1816.13	5.08828	999	0.095262
ENSG00000196715	ENSDARG00000043644	VKORC1L1	vkorc1l1	0.024202	-2139.5	-2136.96	5.08011	6.0922	0.095573
ENSG00000204394	ENSDARG00000044575	VARS	vars	0.024294	-2867.87	-2865.33	5.07353	43.746	0.095796
ENSG00000115241	ENSDARG00000075559	PPM1G	ppm1g	0.024404	-4681.95	-4679.42	5.06568	999	0.096024
ENSG00000064102	ENSDARG00000011764	INTS13	ints13	0.024422	-11743.9	-11741.4	5.06438	4.19025	0.096024
ENSG00000146909	ENSDARG00000060027	NOM1	nom1	0.024643	-12931.9	-12929.4	5.04881	6.87152	0.09675
ENSG00000022840	ENSDARG00000079687	RNF10	rnf10	0.024679	-10109.9	-10107.4	5.04627	5.59378	0.096752
ENSG00000175203	ENSDARG00000031388	DCTN2	dctn2	0.024813	-3439.46	-3436.95	5.03691	999	0.097135
ENSG00000153898	ENSDARG00000098918	MCOLN2	mcoln2	0.024859	-8119.74	-8117.23	5.03371	15.4856	0.097175
ENSG00000185187	ENSDARG00000062204	SIGIRR	sigirr	0.024911	-7501.54	-7499.02	5.03008	21.4502	0.097207
ENSG00000055208	ENSDARG00000021509	TAB2	tab2	0.024939	-8352.09	-8349.58	5.02815	28.7778	0.097207
ENSG00000107185	ENSDARG00000006545	RGP1	rgp1	0.024981	-5614.69	-5612.18	5.02522	999	0.097231
ENSG00000084676	ENSDARG00000018257	NCOA1	ncoa1	0.02505	-14865.9	-14863.4	5.02043	5.06197	0.097361
ENSG00000109586	ENSDARG00000057303	GALNT7	galnt7	0.02517	-4255.35	-4252.85	5.01213	999	0.097552
ENSG00000095906	ENSDARG00000055653	NUBP2	nubp2	0.025171	-4160.64	-4158.13	5.01206	669.277	0.097552
ENSG00000175183	ENSDARG00000011961	CSRP2	csrp2	0.025257	-3044.39	-3041.88	5.0062	405.976	0.097743
ENSG00000135452	ENSDARG00000074554	TSPAN31	tspan31	0.025315	-1135.25	-1132.75	5.00219	999	0.097774
ENSG00000137563	ENSDARG00000105118	GGH	zgc:171566	0.025337	-6656.57	-6654.07	5.00072	999	0.097774
ENSG00000143437	ENSDARG00000021855	ARNT	arnt	0.025401	-9014.66	-9012.16	4.99631	999	0.097884
ENSG00000214530	ENSDARG00000097718	STARD10	stard10	0.025446	-3239.53	-3237.03	4.99331	22.2246	0.097913
ENSG00000089057	ENSDARG00000017365	SLC23A2	slc23a2	0.025481	-9666.42	-9663.93	4.99088	999	0.097913
ENSG00000197345	ENSDARG00000003846	MRPL21	mrpl21	0.02557	-2804.57	-2802.08	4.98488	38.5898	0.098093
ENSG00000165905	ENSDARG00000017058	LARGE2	large2	0.025612	-8550.77	-8548.28	4.982	48.384	0.098093
ENSG00000176248	ENSDARG00000105035	ANAPC2	anapc2	0.025637	-14004	-14001.5	4.98036	3.90633	0.098093
ENSG00000078674	ENSDARG00000062198	PCM1	pcm1	0.025747	-24746.1	-24743.6	4.9729	3.51611	0.098378
ENSG00000140525	ENSDARG00000026224	FANCI	fanci	0.025841	-16029.7	-16027.3	4.9666	998.999	0.098598
ENSG00000015532	ENSDARG00000059557	XYLT2	xylt2	0.025896	-15559.3	-15556.8	4.96296	2.73598	0.098666
ENSG00000146540	ENSDARG00000045254	C7orf50	zmp:0000000624	0.025986	-2869.25	-2866.77	4.95696	414.117	0.098753
ENSG00000100350	ENSDARG00000061354	FOXRED2	foxred2	0.026023	-10454.4	-10452	4.95451	7.14718	0.098753
ENSG00000006695	ENSDARG00000034309	COX10	cox10	0.026028	-7215.57	-7213.1	4.95417	8.79764	0.098753
ENSG00000169193	ENSDARG00000062695	CCDC126	ccdc126	0.026258	-1868.85	-1866.39	4.93893	446.607	0.099366
ENSG00000119004	ENSDARG00000006040	CYP20A1	cyp20a1	0.026271	-9701.05	-9698.58	4.93808	998.998	0.099366
ENSG00000163975	ENSDARG00000075159	MELTF	meltf	0.026299	-14472.3	-14469.9	4.93622	9.4195	0.099366
ENSG00000197355	ENSDARG00000013082	UAP1L1	uap1l1	0.026408	-10208.7	-10206.2	4.92912	999	0.099636
ENSG00000171608	ENSDARG00000003250	PIK3CD	pik3cd	0.026452	-13824.2	-13821.8	4.9262	10.4326	0.099666
ENSG00000153208	ENSDARG00000074695	MERTK	mertka	0.026567	-12879.1	-12876.6	4.91875	8.15103	0.099957

## Sheet: Table S2
Table S2. List of mudskipper model PSGs
Human gene ID	Zebrafish gene ID	Human gene symbol	Zebrafish gene symbol	p-value	lnL (null)	lnL (alt)	2*△l	ω2	FDR
ENSG00000125484	ENSDARG00000069538	GTF3C4	gtf3c4	4.26e-12	-15067.2	-15043.2	48.0006	1.3457	9.89e-09
ENSG00000136718	ENSDARG00000054540	IMP4	imp4	4.65e-11	-5426.4	-5404.74	43.3202	180.757	5.39e-08
ENSG00000188157	ENSDARG00000079388	AGRN	agrn	1.43e-10	-32478.9	-32458.3	41.1186	55.8324	1.11e-07
ENSG00000108352	ENSDARG00000079912	RAPGEFL1	rapgefl1	2.93e-10	-6464.65	-6444.79	39.7213	132.149	1.7e-07
ENSG00000085760	ENSDARG00000063213	MTIF2	mtif2	2.51e-09	-13936.8	-13919	35.5286	109.024	1.17e-06
ENSG00000198837	ENSDARG00000102914	DENND4B	dennd4b	4.17e-08	-169.762	-154.727	30.0688	999	1.61e-05
ENSG00000092148	ENSDARG00000054213	HECTD1	hectd1	8.09e-08	-36379.7	-36365.3	28.7839	9.11772	2.68e-05
ENSG00000140873	ENSDARG00000001999	ADAMTS18	adamts18	4.62e-07	-17097.8	-17085.1	25.4156	220.83	0.000134
ENSG00000066557	ENSDARG00000017708	LRRC40	lrrc40	9.91e-07	-13152.9	-13140.9	23.9454	380.736	0.000255
ENSG00000141577	ENSDARG00000088984	CEP131	cep131	1.12e-06	-14764.8	-14752.9	23.717	82.6872	0.000259
ENSG00000266412	ENSDARG00000021439	NCOA4	ncoa4	1.29e-06	-5047.14	-5035.42	23.4449	146.42	0.000271
ENSG00000011405	ENSDARG00000060841	PIK3C2A	pik3c2a	1.75e-06	-24425.4	-24414	22.8522	7.89266	0.000338
ENSG00000115239	ENSDARG00000005246	ASB3	asb3	2.22e-06	-6277.81	-6266.61	22.3966	12.9545	0.000396
ENSG00000136161	ENSDARG00000090687	RCBTB2	rcbtb2	2.87e-06	-6317.97	-6307.01	21.9047	17.893	0.000475
ENSG00000198554	ENSDARG00000015998	WDHD1	wdhd1	3.84e-06	-15303.9	-15293.3	21.3416	108.386	0.00058
ENSG00000172046	ENSDARG00000004132	USP19	usp19	4e-06	-8973.9	-8963.27	21.2639	253.957	0.00058
ENSG00000128915	ENSDARG00000086670	ICE2	ice2	5.82e-06	-5710.82	-5700.54	20.5477	11.3797	0.000794
ENSG00000175984	ENSDARG00000073738	DENND2C	dennd2c	7.98e-06	-9833.74	-9823.76	19.9425	39.1889	0.001029
ENSG00000179409	ENSDARG00000041252	GEMIN4	gemin4	9.01e-06	-20408.7	-20398.8	19.711	254.442	0.0011
ENSG00000182253	ENSDARG00000062350	SYNM	synm	1.02e-05	-13061.2	-13051.5	19.4662	6.97743	0.001188
ENSG00000169519	ENSDARG00000089236	METTL15	mettl15	1.64e-05	-6205.98	-6196.7	18.567	72.126	0.001812
ENSG00000141452	ENSDARG00000029307	RMC1	rmc1	1.98e-05	-7799.93	-7790.83	18.2038	152.413	0.002093
ENSG00000111647	ENSDARG00000004055	UHRF1BP1L	uhrf1bp1l	2.42e-05	-19021.9	-19013	17.8246	998.996	0.002443
ENSG00000114107	ENSDARG00000076965	CEP70	cep70	2.6e-05	-2984.04	-2975.19	17.6934	191.089	0.002509
ENSG00000163681	ENSDARG00000054458	SLMAP	slmapa	2.99e-05	-9698.72	-9690.01	17.4224	41.9189	0.002777
ENSG00000084092	ENSDARG00000102934	NOA1	noa1	3.21e-05	-10173.1	-10164.4	17.2913	13.9711	0.002779
ENSG00000137831	ENSDARG00000060238	UACA	uacab	3.3e-05	-24766.7	-24758.1	17.2361	12.9061	0.002779
ENSG00000136059	ENSDARG00000001909	VILL	vill	3.39e-05	-9961.7	-9953.1	17.1843	22.0916	0.002779
ENSG00000100979	ENSDARG00000104495	PLTP	pltp	3.47e-05	-9003.78	-8995.21	17.1394	23.4311	0.002779
ENSG00000155970	ENSDARG00000074255	MICU3	micu3b	4.08e-05	-4891.98	-4883.56	16.8341	117.368	0.002983
ENSG00000143624	ENSDARG00000016811	INTS3	ints3	4.08e-05	-15342.3	-15333.9	16.8339	9.51154	0.002983
ENSG00000175224	ENSDARG00000036040	ATG13	atg13	4.27e-05	-5262.26	-5253.88	16.7496	525.491	0.002983
ENSG00000055917	ENSDARG00000061040	PUM2	pum2	4.38e-05	-13734.4	-13726.1	16.6992	27.3563	0.002983
ENSG00000176619	ENSDARG00000101624	LMNB2	lmnb2	4.41e-05	-11305.3	-11296.9	16.688	654.18	0.002983
ENSG00000176853	ENSDARG00000003320	FAM91A1	fam91a1	4.5e-05	-12642	-12633.7	16.6475	205.827	0.002983
ENSG00000018699	ENSDARG00000007918	TTC27	ttc27	4.9e-05	-14090.4	-14082.2	16.487	81.2492	0.003157
ENSG00000102189	ENSDARG00000062868	EEA1	eea1	5.31e-05	-29842.8	-29834.7	16.3342	91.6932	0.003329
ENSG00000102531	ENSDARG00000105503	FNDC3A	fndc3a	5.51e-05	-19337.1	-19329	16.2638	118.743	0.003364
ENSG00000163781	ENSDARG00000059322	TOPBP1	topbp1	5.93e-05	-25840.1	-25832.1	16.1234	155.028	0.00353
ENSG00000104899	ENSDARG00000014357	AMH	amh	6.18e-05	-5113.79	-5105.77	16.0457	11.7923	0.003586
ENSG00000177054	ENSDARG00000101144	ZDHHC13	zdhhc13	7.74e-05	-10013.2	-10005.3	15.6205	31.887	0.00438
ENSG00000004700	ENSDARG00000007175	RECQL	recql	8.14e-05	-12081.5	-12073.8	15.5244	6.45623	0.004499
ENSG00000100038	ENSDARG00000027586	TOP3B	top3b	9.18e-05	-14640.1	-14632.5	15.2984	111.536	0.004953
ENSG00000198087	ENSDARG00000015224	CD2AP	cd2ap	9.75e-05	-2991.34	-2983.75	15.1841	86.0611	0.005142
ENSG00000174840	ENSDARG00000030964	PDE12	pde12	9.99e-05	-11286.6	-11279	15.1387	8.38403	0.00515
ENSG00000071127	ENSDARG00000114022	WDR1	WDR1	0.000103	-7809.53	-7801.99	15.072	25.617	0.005219
ENSG00000138030	ENSDARG00000029874	KHK	khk	0.000108	-4832.77	-4825.28	14.9883	4.77719	0.005296
ENSG00000162607	ENSDARG00000056414	USP1	usp1	0.00011	-9178.82	-9171.34	14.9641	15.7628	0.005296
ENSG00000184990	ENSDARG00000114552	SIVA1	siva1	0.00012	-3344.73	-3337.34	14.7914	21.0102	0.005583
ENSG00000112139	ENSDARG00000074376	MDGA1	mdga1	0.00012	-9855.6	-9848.21	14.7876	16.2055	0.005583
ENSG00000133056	ENSDARG00000086927	PIK3C2B	pik3c2b	0.000127	-7472.97	-7465.63	14.6896	101.955	0.005761
ENSG00000123191	ENSDARG00000058145	ATP7B	atp7b	0.000129	-14160	-14152.7	14.6546	983.502	0.005761
ENSG00000117707	ENSDARG00000055158	PROX1	prox1a	0.000147	-8777.44	-8770.23	14.4147	17.9062	0.00642
ENSG00000124789	ENSDARG00000099972	NUP153	nup153	0.000151	-14020.8	-14013.6	14.3571	81.0582	0.006469
ENSG00000165912	ENSDARG00000099339	PACSIN3	pacsin3	0.000153	-6459.51	-6452.34	14.3306	23.2788	0.006469
ENSG00000147586	ENSDARG00000041538	MRPS28	mrps28	0.000158	-1812.66	-1805.53	14.2685	188.759	0.006495
ENSG00000106100	ENSDARG00000036308	NOD1	nod1	0.00016	-18560.8	-18553.6	14.2558	97.8792	0.006495
ENSG00000107821	ENSDARG00000053509	KAZALD1	kazald3	0.000191	-1524.66	-1517.7	13.9146	999	0.007652
ENSG00000109819	ENSDARG00000067829	PPARGC1A	ppargc1a	0.0002	-8615.4	-8608.48	13.8278	184.924	0.007878
ENSG00000176542	ENSDARG00000077431	USF3	usf3	0.000205	-21982.4	-21975.5	13.7825	998.976	0.007936
ENSG00000103174	ENSDARG00000075149	NAGPA	nagpa	0.000213	-4038.52	-4031.66	13.7145	41.9494	0.008094
ENSG00000100650	ENSDARG00000027734	SRSF5	srsf5b	0.00022	-1286.96	-1280.13	13.6547	22.1801	0.008221
ENSG00000029725	ENSDARG00000059600	RABEP1	rabep1	0.000249	-13054.5	-13047.8	13.4187	96.9248	0.009174
ENSG00000152527	ENSDARG00000040851	PLEKHH2	plekhh2	0.000263	-19814.4	-19807.7	13.3181	15.9592	0.009423
ENSG00000136631	ENSDARG00000061180	VPS45	vps45	0.000264	-6237.61	-6230.96	13.3099	8.42672	0.009423
ENSG00000129696	ENSDARG00000073773	TTI2	tti2	0.000269	-3820.51	-3813.87	13.2725	150.668	0.009467
ENSG00000147650	ENSDARG00000098845	LRP12	lrp12	0.000274	-9022.93	-9016.31	13.2401	9.33967	0.009488
ENSG00000168297	ENSDARG00000063195	PXK	pxk	0.000284	-7719.13	-7712.54	13.1706	123.704	0.009702
ENSG00000081923	ENSDARG00000060980	ATP8B1	atp8b1	0.000295	-18174.2	-18167.6	13.1016	205.886	0.00992
ENSG00000077935	ENSDARG00000014402	SMC1B	smc1b	0.000304	-27242.7	-27236.2	13.0476	19.8698	0.009954
ENSG00000170871	ENSDARG00000052244	KIAA0232	zgc:158564	0.000305	-21390.5	-21384	13.0418	205.315	0.009954
ENSG00000131747	ENSDARG00000024488	TOP2A	top2a	0.000315	-20171.6	-20165.1	12.9769	119.92	0.010161
ENSG00000189079	ENSDARG00000007413	ARID2	arid2	0.000347	-17983.8	-17977.4	12.7988	161	0.010973
ENSG00000110422	ENSDARG00000062082	HIPK3	hipk3b	0.00035	-3565.19	-3558.8	12.7819	330.931	0.010973
ENSG00000054690	ENSDARG00000053835	PLEKHH1	plekhh1	0.000358	-18572.6	-18566.3	12.7386	8.66994	0.01108
ENSG00000123607	ENSDARG00000012368	TTC21B	ttc21b	0.000382	-25287.9	-25281.6	12.6176	149.893	0.011665
ENSG00000116544	ENSDARG00000055459	DLGAP3	dlgap3	0.000397	-9281.07	-9274.8	12.5476	9.46566	0.011822
ENSG00000184792	ENSDARG00000022772	OSBP2	si:ch211	0.000403	-5829.46	-5823.2	12.519	180.201	0.011822
ENSG00000143061	ENSDARG00000077002	IGSF3	igsf3	0.000407	-20491.9	-20485.7	12.5006	18.2938	0.011822
ENSG00000154767	ENSDARG00000039754	XPC	xpc	0.000408	-8862.34	-8856.1	12.4968	30.0668	0.011822
ENSG00000103494	ENSDARG00000051754	RPGRIP1L	rpgrip1l	0.000441	-17957	-17950.8	12.3514	90.4203	0.012621
ENSG00000144749	ENSDARG00000075625	LRIG1	lrig1	0.000477	-16196.4	-16190.3	12.2018	250.714	0.013508
ENSG00000153446	ENSDARG00000075345	C16orf89	si:ch211	0.000493	-5594.61	-5588.54	12.1433	854.308	0.013601
ENSG00000127995	ENSDARG00000023900	CASD1	casd1	0.000499	-2678.73	-2672.67	12.1203	5.21862	0.013601
ENSG00000173145	ENSDARG00000002487	NOC3L	noc3l	0.000505	-14367.8	-14361.7	12.0956	71.0773	0.013601
ENSG00000101407	ENSDARG00000004114	TTI1	tti1	0.00051	-20443.1	-20437	12.0797	16.9436	0.013601
ENSG00000183032	ENSDARG00000060564	SLC25A21	slc25a21	0.00051	-4332.68	-4326.64	12.0786	949.327	0.013601
ENSG00000101115	ENSDARG00000044485	SALL4	sall4	0.000517	-12278.8	-12272.8	12.0515	986.443	0.013643
ENSG00000132294	ENSDARG00000005163	EFR3A	efr3a	0.000544	-8830.09	-8824.11	11.9571	445.848	0.014191
ENSG00000048707	ENSDARG00000017986	VPS13D	vps13d	0.000575	-62330.6	-62324.7	11.8548	109.285	0.014666
ENSG00000135406	ENSDARG00000028306	PRPH	prph	0.000575	-3776.26	-3770.33	11.8543	409.566	0.014666
ENSG00000215712	ENSDARG00000037070	TMEM242	tmem242	0.000598	-1446.58	-1440.69	11.7814	347.02	0.015087
ENSG00000158517	ENSDARG00000033735	NCF1	ncf1	0.000611	-7137.93	-7132.06	11.7426	680.168	0.015239
ENSG00000020129	ENSDARG00000098544	NCDN	ncdn	0.000669	-10910.4	-10904.6	11.5731	572.704	0.016514
ENSG00000104517	ENSDARG00000018192	UBR5	ubr5	0.000693	-34915.9	-34910.2	11.5086	153.611	0.016917
ENSG00000052841	ENSDARG00000044812	TTC17	ttc17	0.000713	-16976.7	-16971	11.455	103.162	0.017161
ENSG00000122218	ENSDARG00000004173	COPA	copa	0.000718	-18568.4	-18562.7	11.4433	141.152	0.017161
ENSG00000017260	ENSDARG00000060197	ATP2C1	atp2c1	0.000732	-13005.8	-13000.1	11.405	356.472	0.017312
ENSG00000116748	ENSDARG00000033832	AMPD1	ampd1	0.000743	-9664.96	-9659.27	11.3788	20.1671	0.017312
ENSG00000103460	ENSDARG00000073957	TOX3	tox3	0.000746	-7257.57	-7251.89	11.3705	504.651	0.017312
ENSG00000206190	ENSDARG00000061039	ATP10A	atp10a	0.000763	-12651	-12645.3	11.3288	357.459	0.01753
ENSG00000174839	ENSDARG00000030239	DENND6A	dennd6aa	0.000791	-8424.92	-8419.29	11.2627	117.659	0.017987
ENSG00000183044	ENSDARG00000006031	ABAT	abat	0.00081	-8381.11	-8375.5	11.2173	149.325	0.018253
ENSG00000162643	ENSDARG00000105093	WDR63	WDR63	0.000823	-10698	-10692.4	11.1893	195.061	0.018353
ENSG00000134313	ENSDARG00000017338	KIDINS220	kidins220b	0.000844	-13691.6	-13686	11.1425	98.3867	0.018585
ENSG00000170819	ENSDARG00000011998	BFSP2	bfsp2	0.000849	-7451.96	-7446.39	11.1306	82.011	0.018585
ENSG00000001461	ENSDARG00000021147	NIPAL3	nipal3	0.000867	-6395.65	-6390.11	11.0919	35.8421	0.01878
ENSG00000242612	ENSDARG00000045257	DECR2	decr2	0.000874	-2477.44	-2471.9	11.0766	399.384	0.01878
ENSG00000181544	ENSDARG00000067596	FANCB	fancb	0.000891	-7415.41	-7409.89	11.0411	184.272	0.018968
ENSG00000146426	ENSDARG00000087780	TIAM2	tiam2a	0.000929	-21388.3	-21382.9	10.9637	281.069	0.019597
ENSG00000115946	ENSDARG00000008502	PNO1	pno1	0.000971	-3383.71	-3378.27	10.8827	272.514	0.020282
ENSG00000141161	ENSDARG00000008433	UNC45B	unc45b	0.000979	-13032.4	-13027	10.8666	9.29693	0.020282
ENSG00000135968	ENSDARG00000110024	GCC2	FQ377903.3	0.001033	-6870.05	-6864.67	10.7677	24.8169	0.021206
ENSG00000145088	ENSDARG00000010432	EAF2	eaf2	0.001055	-3022.11	-3016.74	10.7291	101.267	0.021291
ENSG00000141295	ENSDARG00000043497	SCRN2	scrn2	0.001055	-8656.4	-8651.04	10.7278	25.8383	0.021291
ENSG00000021852	ENSDARG00000039517	C8B	c8b	0.001076	-13397.7	-13392.3	10.6915	92.8805	0.021526
ENSG00000055147	ENSDARG00000079508	FAM114A2	fam114a2	0.00109	-2880.41	-2875.08	10.6672	694.37	0.021623
ENSG00000172782	ENSDARG00000091503	FADS6	FADS6	0.001103	-7202.67	-7197.34	10.6465	19.8049	0.021681
ENSG00000137563	ENSDARG00000105118	GGH	zgc:171566	0.001128	-6658.21	-6652.91	10.6051	342.055	0.021839
ENSG00000021762	ENSDARG00000076002	OSBPL5	osbpl5	0.00113	-15541	-15535.7	10.6021	998.999	0.021839
ENSG00000158195	ENSDARG00000024209	WASF2	wasf2	0.001145	-2444.43	-2439.14	10.5775	679.866	0.02187
ENSG00000123415	ENSDARG00000101308	SMUG1	smug1	0.00115	-5400.56	-5395.28	10.5689	150.208	0.02187
ENSG00000250821	ENSDARG00000070320	EXOC1L	si:dkey	0.001164	-3231.98	-3226.71	10.5459	998.943	0.021964
ENSG00000164182	ENSDARG00000069286	NDUFAF2	ndufaf2	0.001208	-2509.69	-2504.45	10.4782	251.106	0.022272
ENSG00000157212	ENSDARG00000005606	PAXIP1	paxip1	0.001211	-400.612	-395.375	10.474	999	0.022272
ENSG00000137106	ENSDARG00000068264	GRHPR	grhpra	0.001212	-4491.39	-4486.15	10.4713	59.2147	0.022272
ENSG00000130775	ENSDARG00000058964	THEMIS2	themis2	0.001219	-9389.09	-9383.86	10.461	97.1176	0.022272
ENSG00000105223	ENSDARG00000068199	PLD3	pld3	0.001235	-2958.36	-2953.14	10.4371	15.7507	0.022386
ENSG00000166260	ENSDARG00000061004	COX11	cox11	0.00125	-1821.35	-1816.15	10.4156	45.6813	0.022473
ENSG00000100982	ENSDARG00000099084	PCIF1	pcif1	0.001293	-7316.47	-7311.3	10.3527	41.2446	0.023073
ENSG00000160193	ENSDARG00000090581	WDR4	wdr4	0.001352	-6416.79	-6411.65	10.2701	7.58014	0.023944
ENSG00000187764	ENSDARG00000067801	SEMA4D	CABZ01064472.1	0.001389	-11514	-11508.9	10.2207	155.575	0.024408
ENSG00000196865	ENSDARG00000089581	NHLRC2	nhlrc2	0.001403	-13716.5	-13711.4	10.202	999	0.02443
ENSG00000198677	ENSDARG00000074314	TTC37	ttc37	0.001411	-28580.4	-28575.3	10.1913	118.447	0.02443
ENSG00000152942	ENSDARG00000018918	RAD17	rad17	0.001452	-8145.36	-8140.29	10.1388	6.3442	0.024949
ENSG00000126016	ENSDARG00000078335	AMOT	amot	0.001469	-5041.93	-5036.87	10.1176	139.343	0.025022
ENSG00000039560	ENSDARG00000039974	RAI14	rai14	0.001478	-7258.18	-7253.13	10.1064	97.4512	0.025022
ENSG00000160803	ENSDARG00000052975	UBQLN4	ubqln4	0.00149	-7278.67	-7273.62	10.0915	8.73452	0.025042
ENSG00000164675	ENSDARG00000061899	IQUB	iqub	0.001591	-11617.1	-11612.1	9.97017	15.1687	0.026269
ENSG00000095261	ENSDARG00000059046	PSMD5	psmd5	0.001593	-10007.9	-10002.9	9.96783	998.969	0.026269
ENSG00000163157	ENSDARG00000020890	TMOD4	tmod4	0.001606	-5102.97	-5098	9.95267	29.8129	0.026269
ENSG00000096872	ENSDARG00000023495	IFT74	ift74	0.001611	-2410.84	-2405.87	9.94671	174.645	0.026269
ENSG00000087157	ENSDARG00000075857	PGS1	pgs1	0.001619	-7551.03	-7546.06	9.93786	12.3561	0.026269
ENSG00000124279	ENSDARG00000100440	FASTKD3	fastkd3	0.001633	-14180.2	-14175.2	9.9221	172.075	0.02631
ENSG00000185761	ENSDARG00000052118	ADAMTSL5	adamtsl5	0.001646	-7083.29	-7078.34	9.90736	5.64211	0.026339
ENSG00000111602	ENSDARG00000078497	TIMELESS	timeless	0.001712	-15881.8	-15876.9	9.83527	98.441	0.026989
ENSG00000102053	ENSDARG00000062463	ZC3H12B	zc3h12b	0.001717	-10302.8	-10297.9	9.82969	18.5025	0.026989
ENSG00000132300	ENSDARG00000103856	PTCD3	ptcd3	0.001722	-3560.98	-3556.06	9.82484	187.341	0.026989
ENSG00000159322	ENSDARG00000063525	ADPGK	adpgk	0.001752	-9197.32	-9192.42	9.79238	10.273	0.027285
ENSG00000064309	ENSDARG00000061328	CDON	cdon	0.001766	-18150.7	-18145.8	9.77779	35.2781	0.027319
ENSG00000178163	ENSDARG00000074270	ZNF518B	si:ch211	0.001781	-3593.71	-3588.82	9.76308	25.1108	0.027356
ENSG00000172594	ENSDARG00000053119	SMPDL3A	smpdl3a	0.001793	-6277.85	-6272.98	9.74997	4.60501	0.027371
ENSG00000184719	ENSDARG00000012453	RNLS	rnls	0.001826	-2773.71	-2768.85	9.71716	269.909	0.027682
ENSG00000088812	ENSDARG00000062164	ATRN	atrn	0.001844	-11595.8	-11590.9	9.69863	163.792	0.027781
ENSG00000101346	ENSDARG00000008953	POFUT1	pofut1	0.00192	-6796.08	-6791.27	9.6246	23.5093	0.028594
ENSG00000165905	ENSDARG00000017058	LARGE2	large2	0.001923	-8554.05	-8549.24	9.62191	269.64	0.028594
ENSG00000104112	ENSDARG00000086288	SCG3	scg3	0.001996	-4997.95	-4993.18	9.55285	97.0665	0.029416
ENSG00000022976	ENSDARG00000076988	ZNF839	znf839	0.002009	-1924.26	-1919.49	9.54169	240.582	0.029416
ENSG00000137872	ENSDARG00000011533	SEMA6D	sema6dl	0.002035	-14723.5	-14718.8	9.51799	28.599	0.029416
ENSG00000116198	ENSDARG00000060361	CEP104	cep104	0.002044	-10732.1	-10727.4	9.50918	6.63728	0.029416
ENSG00000142687	ENSDARG00000035660	KIAA0319L	si:ch211	0.002048	-8642.54	-8637.79	9.50568	6.92399	0.029416
ENSG00000138400	ENSDARG00000018008	MDH1B	mdh1b	0.002054	-6077.98	-6073.23	9.50059	8.81141	0.029416
ENSG00000136378	ENSDARG00000102478	ADAMTS7	ADAMTS7	0.002069	-22563.8	-22559.1	9.48701	96.4532	0.029453
ENSG00000197323	ENSDARG00000016181	TRIM33	trim33	0.002144	-13908	-13903.3	9.42225	12.6907	0.03029
ENSG00000100485	ENSDARG00000060506	SOS2	sos2	0.002154	-19163.8	-19159.1	9.41326	13.042	0.03029
ENSG00000089053	ENSDARG00000008461	ANAPC5	anapc5	0.002187	-12617.1	-12612.5	9.38557	12.2434	0.030473
ENSG00000132386	ENSDARG00000069048	SERPINF1	serpinf1	0.002194	-9370.46	-9365.77	9.38009	10.0686	0.030473
ENSG00000172548	ENSDARG00000059365	NIPAL4	nipal4	0.002225	-4970.11	-4965.43	9.35413	9.05535	0.030724
ENSG00000132330	ENSDARG00000073813	SCLY	scly	0.002256	-5234.89	-5230.23	9.3289	15.136	0.030966
ENSG00000164938	ENSDARG00000028017	TP53INP1	tp53inp1	0.002298	-2347.85	-2343.2	9.2946	418.662	0.031365
ENSG00000081138	ENSDARG00000023542	CDH7	cdh7a	0.002346	-12248.3	-12243.7	9.25676	35.1641	0.031611
ENSG00000163982	ENSDARG00000021566	OTOP1	OTOP1	0.002347	-7602.7	-7598.07	9.25624	724.065	0.031611
ENSG00000159399	ENSDARG00000101482	HK2	hk2	0.002357	-17815.5	-17810.9	9.24825	988.32	0.031611
ENSG00000145912	ENSDARG00000069422	NHP2	nhp2	0.002376	-2289.05	-2284.43	9.23357	190.04	0.031682
ENSG00000163947	ENSDARG00000013834	ARHGEF3	arhgef3	0.002426	-6636.12	-6631.52	9.19546	115.061	0.031938
ENSG00000177666	ENSDARG00000089390	PNPLA2	pnpla2	0.002449	-7648.34	-7643.76	9.17824	937.738	0.031938
ENSG00000157837	ENSDARG00000025220	SPPL3	sppl3	0.00248	-4240.32	-4235.74	9.15539	424.664	0.031938
ENSG00000143479	ENSDARG00000070600	DYRK3	dyrk3	0.002492	-9512.61	-9508.04	9.14619	8.70587	0.031938
ENSG00000122970	ENSDARG00000007444	IFT81	ift81	0.0025	-12542.1	-12537.5	9.14064	92.2475	0.031938
ENSG00000101098	ENSDARG00000059523	RIMS4	rims4	0.002513	-2536.77	-2532.21	9.1309	114.994	0.031938
ENSG00000184985	ENSDARG00000077465	SORCS2	sorcs2	0.002515	-13110.9	-13106.3	9.12972	172.744	0.031938
ENSG00000183111	ENSDARG00000002463	ARHGEF37	arhgef37	0.002519	-4770.8	-4766.23	9.12681	360.386	0.031938
ENSG00000135900	ENSDARG00000094277	MRPL44	mrpl44	0.002541	-6646.64	-6642.09	9.11103	142.923	0.031938
ENSG00000100580	ENSDARG00000052390	TMED8	tmed8	0.002543	-2862.61	-2858.06	9.10925	450.41	0.031938
ENSG00000038002	ENSDARG00000004889	AGA	aga	0.002547	-6188.53	-6183.98	9.10667	610.348	0.031938
ENSG00000187778	ENSDARG00000020840	MCRS1	mcrs1	0.002629	-7017.68	-7013.16	9.04878	122.414	0.032593
ENSG00000160683	ENSDARG00000010514	CXCR5	cxcr5	0.002635	-7597.32	-7592.79	9.04425	290.074	0.032593
ENSG00000112218	ENSDARG00000074540	GPR63	gpr63	0.002641	-5738.04	-5733.52	9.04013	998.994	0.032593
ENSG00000008838	ENSDARG00000099431	MED24	med24	0.002683	-2785.58	-2781.08	9.01142	10.362	0.032836
ENSG00000165410	ENSDARG00000014106	CFL2	cfl2	0.002689	-2318.21	-2313.7	9.00722	13.1709	0.032836
ENSG00000048028	ENSDARG00000008880	USP28	usp28	0.002754	-13155.6	-13151.2	8.96355	998.998	0.033454
ENSG00000171262	ENSDARG00000060068	FAM98B	fam98b	0.002853	-4950.83	-4946.38	8.8993	13.7254	0.033979
ENSG00000165548	ENSDARG00000004158	TMEM63C	tmem63c	0.002868	-12639.4	-12635	8.88981	8.9296	0.033979
ENSG00000128585	ENSDARG00000025576	MKLN1	mkln1	0.002887	-8780.03	-8775.59	8.8773	4.2924	0.033979
ENSG00000143032	ENSDARG00000104361	BARHL2	barhl2	0.002894	-4573.84	-4569.41	8.87322	999	0.033979
ENSG00000130695	ENSDARG00000060215	CEP85	cep85	0.002899	-12806.3	-12801.8	8.86975	133.764	0.033979
ENSG00000040608	ENSDARG00000090035	RTN4R	rtn4r	0.002899	-7924.42	-7919.98	8.86975	159.698	0.033979
ENSG00000155893	ENSDARG00000040644	PXYLP1	pxylp1	0.0029	-9461.79	-9457.36	8.86936	93.0598	0.033979
ENSG00000165434	ENSDARG00000014704	PGM2L1	pgm2l1	0.002915	-10777.5	-10773.1	8.85975	6.00252	0.033987
ENSG00000164692	ENSDARG00000020007	COL1A2	col1a2	0.002933	-5599.16	-5594.74	8.84844	998.994	0.034027
ENSG00000112874	ENSDARG00000100813	NUDT12	nudt12	0.002954	-6482.46	-6478.04	8.8358	380.116	0.034093
ENSG00000124217	ENSDARG00000008239	MOCS3	mocs3	0.003014	-8764.24	-8759.85	8.79922	998.983	0.034472
ENSG00000203797	ENSDARG00000079664	DDO	zgc:172341	0.003029	-8663.34	-8658.95	8.78997	9.98869	0.034472
ENSG00000160179	ENSDARG00000063475	ABCG1	abcg1	0.003045	-8621.73	-8617.34	8.78059	49.7149	0.034472
ENSG00000165475	ENSDARG00000003675	CRYL1	cryl1	0.003046	-5374.82	-5370.43	8.77971	408.334	0.034472
ENSG00000180182	ENSDARG00000009953	MED14	med14	0.00309	-21137.6	-21133.2	8.75361	10.0925	0.034799
ENSG00000148690	ENSDARG00000102615	FRA10AC1	fra10ac1	0.003135	-4105.65	-4101.29	8.72697	12.498	0.035063
ENSG00000103168	ENSDARG00000096310	TAF1C	wu:fj64h06	0.003144	-8659.56	-8655.2	8.72222	5.27461	0.035063
ENSG00000147459	ENSDARG00000001968	DOCK5	dock5	0.003174	-28419.1	-28414.8	8.70481	6.38307	0.035127
ENSG00000119471	ENSDARG00000002523	HSDL2	hsdl2	0.003188	-7572.75	-7568.41	8.69656	7.91402	0.035127
ENSG00000185238	ENSDARG00000019791	PRMT3	prmt3	0.003196	-7534.91	-7530.57	8.69227	61.1554	0.035127
ENSG00000126705	ENSDARG00000093453	AHDC1	ahdc1	0.00321	-5014.79	-5010.44	8.68417	126.783	0.035127
ENSG00000135249	ENSDARG00000005547	RINT1	rint1	0.003253	-8186.85	-8182.52	8.65987	14.0228	0.035431
ENSG00000256053	ENSDARG00000092473	COA8	coa8	0.003333	-2661.35	-2657.04	8.61555	3.96263	0.036134
ENSG00000162972	ENSDARG00000069671	MAIP1	maip1	0.003387	-3802.42	-3798.13	8.58626	128.605	0.036549
ENSG00000049246	ENSDARG00000010519	PER3	per3	0.003412	-6124.48	-6120.19	8.57296	56.2584	0.036574
ENSG00000130540	ENSDARG00000101967	SULT4A1	sult4a1	0.003421	-3514.21	-3509.93	8.56817	99.4971	0.036574
ENSG00000144741	ENSDARG00000058208	SLC25A26	slc25a26	0.003474	-2833.75	-2829.48	8.5402	11.3805	0.036917
ENSG00000113555	ENSDARG00000076594	PCDH12	pcdh12	0.003485	-22430.1	-22425.9	8.53445	6.68118	0.036917
ENSG00000187736	ENSDARG00000058893	NHEJ1	nhej1	0.003563	-1584.88	-1580.63	8.49415	165.554	0.037573
ENSG00000242028	ENSDARG00000059725	HYPK	hypk	0.003598	-1931.25	-1927.02	8.47624	30.0232	0.037773
ENSG00000130723	ENSDARG00000079639	PRRC2B	PRRC2B	0.003641	-3162.88	-3158.65	8.45493	998.993	0.038045
ENSG00000143156	ENSDARG00000056193	NME7	nme7	0.003693	-7001.2	-6996.99	8.42908	12.4898	0.038308
ENSG00000131779	ENSDARG00000069147	PEX11B	pex11b	0.003713	-2948.96	-2944.75	8.41921	174.543	0.038308
ENSG00000132793	ENSDARG00000015563	LPIN3	zgc:123305	0.003715	-2262.28	-2258.07	8.41801	169.665	0.038308
ENSG00000074416	ENSDARG00000036820	MGLL	mgll	0.003736	-4823.59	-4819.38	8.40781	276.034	0.038353
ENSG00000165105	ENSDARG00000076250	RASEF	rasef	0.003776	-7076.09	-7071.89	8.38855	894.467	0.038591
ENSG00000129351	ENSDARG00000105177	ILF3	ilf3b	0.0038	-9383.8	-9379.61	8.37689	62.0606	0.038669
ENSG00000120539	ENSDARG00000055566	MASTL	mastl	0.00384	-7918.73	-7914.55	8.35784	6.27712	0.038906
ENSG00000174442	ENSDARG00000057100	ZWILCH	zwilch	0.003858	-9069.97	-9065.8	8.34933	15.8628	0.038918
ENSG00000185008	ENSDARG00000014891	ROBO2	robo2	0.003886	-6182.59	-6178.42	8.33623	18.888	0.03903
ENSG00000067082	ENSDARG00000029072	KLF6	klf6a	0.003921	-3664.41	-3660.25	8.31982	36.0539	0.039215
ENSG00000182557	ENSDARG00000035459	SPNS3	spns3	0.003952	-8633.32	-8629.17	8.30575	998.921	0.03935
ENSG00000161533	ENSDARG00000014727	ACOX1	acox1	0.004059	-13499.5	-13495.4	8.2572	11.3283	0.040244
ENSG00000140836	ENSDARG00000103057	ZFHX3	zfhx3	0.00409	-47444.2	-47440.1	8.24349	44.9431	0.040376
ENSG00000100626	ENSDARG00000053190	GALNT16	galnt16	0.004114	-6394.32	-6390.21	8.23269	998.996	0.040445
ENSG00000182473	ENSDARG00000087229	EXOC7	exoc7	0.004209	-9125.01	-9120.92	8.1913	8.32405	0.041204
ENSG00000121281	ENSDARG00000060070	ADCY7	adcy7	0.004257	-17259.8	-17255.7	8.17097	67.961	0.04145
ENSG00000075391	ENSDARG00000036257	RASAL2	rasal2	0.00427	-14744.7	-14740.6	8.16525	69.4891	0.04145
ENSG00000165118	ENSDARG00000041372	C9orf64	zgc:136564	0.004289	-7273.04	-7268.96	8.15743	297.974	0.041456
ENSG00000134146	ENSDARG00000042839	DPH6	dph6	0.004333	-1903.31	-1899.24	8.13885	975.327	0.041709
ENSG00000184967	ENSDARG00000045565	NOC4L	noc4l	0.004391	-10949.1	-10945.1	8.11478	999	0.041901
ENSG00000112685	ENSDARG00000055610	EXOC2	exoc2	0.004393	-14292.6	-14288.5	8.11358	122.623	0.041901
ENSG00000163219	ENSDARG00000061784	ARHGAP25	arhgap25	0.004417	-7769.15	-7765.1	8.10398	349.221	0.041901
ENSG00000105793	ENSDARG00000040300	GTPBP10	gtpbp10	0.004425	-7300.74	-7296.69	8.10069	112.998	0.041901
ENSG00000102081	ENSDARG00000037433	FMR1	fmr1	0.004465	-6199.87	-6195.83	8.08438	122.667	0.042107
ENSG00000165209	ENSDARG00000021455	STRBP	strbp	0.004559	-8707.54	-8703.52	8.04644	195.793	0.042824
ENSG00000088833	ENSDARG00000087640	NSFL1C	nsfl1c	0.004647	-5170.38	-5166.37	8.0119	72.3642	0.043473
ENSG00000185504	ENSDARG00000079457	FAAP100	si:dkey	0.004705	-10764.8	-10760.8	7.98934	998.794	0.043841
ENSG00000168434	ENSDARG00000061372	COG7	cog7	0.004779	-12995.7	-12991.7	7.96106	13.1414	0.044353
ENSG00000070778	ENSDARG00000062248	PTPN21	ptpn21	0.004804	-18638.7	-18634.7	7.95195	6.24874	0.044399
ENSG00000221818	ENSDARG00000042525	EBF2	ebf2	0.004838	-7059.97	-7056	7.93891	4.59293	0.044543
ENSG00000064601	ENSDARG00000098114	CTSA	ctsa	0.00491	-8468.83	-8464.88	7.91223	15.5798	0.044571
ENSG00000072609	ENSDARG00000075347	CHFR	chfr	0.00494	-4109.48	-4105.53	7.90116	92.6234	0.044571
ENSG00000165868	ENSDARG00000070603	HSPA12A	hspa12a	0.004943	-10348.9	-10345	7.90033	14.3161	0.044571
ENSG00000116922	ENSDARG00000012113	C1orf109	c19h1orf109	0.00495	-4593.31	-4589.36	7.89762	12.184	0.044571
ENSG00000067365	ENSDARG00000077863	METTL22	mettl22	0.004958	-5466.71	-5462.76	7.89472	189.54	0.044571
ENSG00000139644	ENSDARG00000077934	TMBIM6	tegt	0.004972	-2736.73	-2732.79	7.88963	247.928	0.044571
ENSG00000198231	ENSDARG00000037928	DDX42	ddx42	0.004976	-12294.8	-12290.8	7.8882	7.13101	0.044571
ENSG00000166377	ENSDARG00000062521	ATP9B	atp9b	0.005039	-12532.6	-12528.7	7.86527	210.153	0.044806
ENSG00000154734	ENSDARG00000103519	ADAMTS1	adamts1	0.005041	-16684.6	-16680.6	7.86477	397.914	0.044806
ENSG00000115232	ENSDARG00000103056	ITGA4	itga4	0.005103	-14228.1	-14224.2	7.84246	8.84078	0.045185
ENSG00000136643	ENSDARG00000104103	RPS6KC1	rps6kc1	0.005122	-11852.2	-11848.3	7.83578	13.0966	0.045185
ENSG00000119927	ENSDARG00000074169	GPAM	gpam	0.005172	-12470.5	-12466.6	7.81815	7.63808	0.045422
ENSG00000100815	ENSDARG00000078381	TRIP11	trip11	0.005188	-36597.9	-36594	7.81263	76.7079	0.045422
ENSG00000214960	ENSDARG00000005034	CRPPA	crppa	0.005236	-4324.39	-4320.5	7.79623	245.584	0.045663
ENSG00000144120	ENSDARG00000069301	TMEM177	tmem177	0.005312	-7630.9	-7627.01	7.77005	25.3301	0.046091
ENSG00000108469	ENSDARG00000059556	RECQL5	recql5	0.005324	-13512.4	-13508.5	7.76587	188.663	0.046091
ENSG00000166813	ENSDARG00000033099	KIF7	kif7	0.005371	-18955.8	-18952	7.75017	113.067	0.04632
ENSG00000180098	ENSDARG00000101323	TRNAU1AP	trnau1apa	0.005394	-4449.91	-4446.04	7.74223	88.5364	0.046352
ENSG00000141385	ENSDARG00000062272	AFG3L2	afg3l2	0.005442	-11490.5	-11486.6	7.72651	112.192	0.046541
ENSG00000160584	ENSDARG00000088083	SIK3	sik3	0.005461	-13318.4	-13314.6	7.72007	16.1901	0.046541
ENSG00000158290	ENSDARG00000060510	CUL4B	cul4b	0.005477	-7023.5	-7019.64	7.71465	23.7085	0.046541
ENSG00000144021	ENSDARG00000059212	CIAO1	ciao1	0.005497	-2271.58	-2267.73	7.70833	156.834	0.046541
ENSG00000198597	ENSDARG00000103648	ZNF536	znf536	0.005696	-15435.8	-15432	7.64397	8.89733	0.047933
ENSG00000083520	ENSDARG00000060559	DIS3	dis3	0.005702	-16633.6	-16629.8	7.64204	111.032	0.047933
ENSG00000178802	ENSDARG00000030786	MPI	mpi	0.00582	-6721.53	-6717.73	7.60525	4.67193	0.048517
ENSG00000164684	ENSDARG00000061718	ZNF704	znf704	0.005827	-3117.15	-3113.35	7.60293	447.765	0.048517
ENSG00000206053	ENSDARG00000034427	JPT2	jpt2	0.005835	-2452.21	-2448.41	7.6007	192.782	0.048517
ENSG00000162627	ENSDARG00000105185	SNX7	snx7	0.005948	-6872.83	-6869.05	7.56597	81.8606	0.049284
ENSG00000155506	ENSDARG00000101722	LARP1	larp1	0.005977	-11680.2	-11676.4	7.5573	6.81111	0.049345
ENSG00000157637	ENSDARG00000077081	SLC38A10	slc38a10	0.006028	-5731.69	-5727.92	7.5419	8.74966	0.049592
ENSG00000131748	ENSDARG00000017809	STARD3	stard3	0.006225	-7613.78	-7610.04	7.48385	132.626	0.051036
ENSG00000078070	ENSDARG00000102538	MCCC1	mccc1	0.006253	-11702.6	-11698.9	7.47586	340.981	0.051082
ENSG00000157933	ENSDARG00000042151	SKI	skia	0.006419	-9328.76	-9325.05	7.42875	129.825	0.052253
ENSG00000103047	ENSDARG00000034001	TANGO6	tango6	0.006484	-13546.8	-13543.1	7.4105	5.56137	0.052601
ENSG00000165970	ENSDARG00000067964	SLC6A5	slc6a5	0.006547	-9469.8	-9466.1	7.39331	91.1402	0.052921
ENSG00000198954	ENSDARG00000062053	KIF1BP	kif1bp	0.006603	-11248.2	-11244.5	7.37781	40.7094	0.053194
ENSG00000164066	ENSDARG00000077639	INTU	intu	0.006657	-4530.33	-4526.65	7.36327	423.563	0.053335
ENSG00000109680	ENSDARG00000013842	TBC1D19	tbc1d19	0.006667	-6584.1	-6580.42	7.36061	261.749	0.053335
ENSG00000135913	ENSDARG00000040990	USP37	usp37	0.006757	-8205.89	-8202.22	7.33648	6.86088	0.053699
ENSG00000116183	ENSDARG00000076020	PAPPA2	pappa2	0.006781	-11978.9	-11975.3	7.33015	999	0.053699
ENSG00000104368	ENSDARG00000062707	PLAT	plat	0.006802	-9487.22	-9483.55	7.3246	80.3746	0.053699
ENSG00000133739	ENSDARG00000078535	LRRCC1	lrrcc1	0.00681	-19966.1	-19962.5	7.32241	43.5647	0.053699
ENSG00000116685	ENSDARG00000073801	KIAA2013	si:dkeyp	0.006828	-9135.02	-9131.37	7.31765	18.9036	0.053699
ENSG00000115361	ENSDARG00000088357	ACADL	acadl	0.006923	-7995.35	-7991.7	7.29271	87.706	0.054265
ENSG00000115484	ENSDARG00000013475	CCT4	cct4	0.007025	-7949.06	-7945.42	7.2665	16.1081	0.054786
ENSG00000184451	ENSDARG00000040643	CCR10	ccr10	0.007037	-6153.54	-6149.91	7.26347	10.7216	0.054786
ENSG00000107862	ENSDARG00000027016	GBF1	gbf1	0.007108	-26260.6	-26257	7.2455	3.35683	0.055037
ENSG00000189167	ENSDARG00000055973	ZAR1L	zar1l	0.007117	-1823.09	-1819.47	7.24324	606.637	0.055037
ENSG00000198517	ENSDARG00000100947	MAFK	mafk	0.00728	-1964.15	-1960.55	7.20262	10.6903	0.056025
ENSG00000147082	ENSDARG00000034855	CCNB3	ccnb3	0.007293	-7269.49	-7265.89	7.19936	134.353	0.056025
ENSG00000118898	ENSDARG00000101043	PPL	ppl	0.007321	-25670.1	-25666.5	7.19245	68.2867	0.056056
ENSG00000120798	ENSDARG00000045527	NR2C1	nr2c1	0.007458	-9355.75	-9352.17	7.15911	157.2	0.056861
ENSG00000137824	ENSDARG00000041407	RMDN3	rmdn3	0.007475	-5519.36	-5515.79	7.15505	468.024	0.056861
ENSG00000110721	ENSDARG00000041078	CHKA	chka	0.007543	-5092.51	-5088.94	7.13886	998.956	0.057189
ENSG00000095951	ENSDARG00000103658	HIVEP1	hivep1	0.007614	-27853.6	-27850	7.122	19.607	0.057542
ENSG00000101280	ENSDARG00000076787	ANGPT4	angpt4	0.007681	-5858.52	-5854.97	7.10642	999	0.057856
ENSG00000141736	ENSDARG00000026294	ERBB2	erbb2	0.007804	-17058.9	-17055.4	7.07788	165.713	0.058594
ENSG00000198752	ENSDARG00000019383	CDC42BPB	cdc42bpb	0.007874	-1652.59	-1649.06	7.062	182.759	0.058925
ENSG00000073111	ENSDARG00000102798	MCM2	mcm2	0.007953	-14159.7	-14156.1	7.04411	130.822	0.059325
ENSG00000102221	ENSDARG00000019614	JADE3	jade3	0.008063	-11581.2	-11577.7	7.01937	4.53862	0.059958
ENSG00000197771	ENSDARG00000055314	MCMBP	mcmbp	0.008198	-10994.9	-10991.4	6.98961	95.9094	0.060768
ENSG00000140157	ENSDARG00000055912	NIPA2	nipa2	0.008246	-5956.95	-5953.46	6.97916	44.4993	0.060929
ENSG00000101400	ENSDARG00000098420	SNTA1	SNTA1	0.008521	-6799.06	-6795.6	6.92059	290.567	0.062165
ENSG00000167005	ENSDARG00000003153	NUDT21	nudt21	0.008521	-2924.62	-2921.16	6.92053	5.39938	0.062165
ENSG00000130414	ENSDARG00000013333	NDUFA10	ndufa10	0.008532	-7829.17	-7825.71	6.91821	24.9833	0.062165
ENSG00000122299	ENSDARG00000102195	ZC3H7A	zc3h7a	0.008542	-13500.4	-13497	6.9162	159.364	0.062165
ENSG00000174371	ENSDARG00000056832	EXO1	exo1	0.008548	-8961.61	-8958.15	6.91499	52.1187	0.062165
ENSG00000164300	ENSDARG00000008153	SERINC5	serinc5	0.008596	-7642.85	-7639.39	6.90493	16.9501	0.062287
ENSG00000158528	ENSDARG00000061304	PPP1R9A	ppp1r9a	0.008618	-1752	-1748.55	6.9003	45.0042	0.062287
ENSG00000172890	ENSDARG00000101378	NADSYN1	nadsyn1	0.008697	-7496.54	-7493.1	6.88409	27.3927	0.062486
ENSG00000183421	ENSDARG00000043211	RIPK4	ripk4	0.0087	-10648.8	-10645.4	6.88348	985.194	0.062486
ENSG00000174963	ENSDARG00000031307	ZIC4	zic4	0.008818	-90.3209	-86.8912	6.85937	999	0.063089
ENSG00000198125	ENSDARG00000031952	MB	mb	0.008846	-3063.73	-3060.31	6.85375	998.986	0.063089
ENSG00000138395	ENSDARG00000006093	CDK15	cdk15	0.008865	-2065.57	-2062.14	6.84979	771.39	0.063089
ENSG00000117601	ENSDARG00000042684	SERPINC1	serpinc1	0.009011	-9135.5	-9132.09	6.82072	60.1461	0.063928
ENSG00000166598	ENSDARG00000003570	HSP90B1	hsp90b1	0.009059	-11796.8	-11793.4	6.81108	95.9278	0.064079
ENSG00000168036	ENSDARG00000014571	CTNNB1	ctnnb1	0.009102	-1261.95	-1258.54	6.80269	25.1931	0.064185
ENSG00000065491	ENSDARG00000026988	TBC1D22B	tbc1d22b	0.009347	-6288.57	-6285.19	6.75529	81.117	0.065712
ENSG00000115267	ENSDARG00000018553	IFIH1	ifih1	0.009666	-15254.2	-15250.9	6.6955	7.34834	0.067747
ENSG00000118514	ENSDARG00000036776	ALDH8A1	aldh8a1	0.009737	-10428.7	-10425.4	6.6824	257.137	0.068041
ENSG00000163864	ENSDARG00000077034	NMNAT3	nmnat3	0.009771	-1536.09	-1532.76	6.67626	31.0662	0.068071
ENSG00000011243	ENSDARG00000099635	AKAP8L	akap8l	0.009802	-4620.95	-4617.61	6.6705	6.83752	0.068087
ENSG00000105851	ENSDARG00000017757	PIK3CG	pik3cg	0.009907	-20431.4	-20428.1	6.65155	29.0189	0.068366
ENSG00000197355	ENSDARG00000013082	UAP1L1	uap1l1	0.009913	-10207.5	-10204.2	6.6504	137.036	0.068366
ENSG00000111300	ENSDARG00000075446	NAA25	naa25	0.009953	-1166.56	-1163.24	6.64322	658.747	0.068366
ENSG00000112584	ENSDARG00000030804	FAM120B	fam120b	0.00996	-9096.88	-9093.56	6.64199	5.25482	0.068366
ENSG00000106290	ENSDARG00000102998	TAF6	taf6	0.010015	-8743.12	-8739.8	6.63231	52.2824	0.068536
ENSG00000136848	ENSDARG00000069484	DAB2IP	dab2ipa	0.010131	-16232.6	-16229.2	6.61171	106.428	0.069129
ENSG00000172037	ENSDARG00000002084	LAMB2	lamb2	0.010186	-3321.88	-3318.58	6.6021	153.997	0.0693
ENSG00000125863	ENSDARG00000016139	MKKS	mkks	0.01023	-13480.4	-13477.1	6.59439	41.1061	0.069345
ENSG00000215305	ENSDARG00000059902	VPS16	vps16	0.010252	-14153.5	-14150.2	6.59052	26.8032	0.069345
ENSG00000156795	ENSDARG00000070403	WDYHV1	wdyhv1	0.010335	-3244.72	-3241.44	6.57623	70.9406	0.069701
ENSG00000169129	ENSDARG00000074806	AFAP1L2	afap1l2	0.010377	-11234.3	-11231	6.56907	10.3573	0.069779
ENSG00000145730	ENSDARG00000100170	PAM	pam	0.010486	-6977.97	-6974.69	6.55047	22.691	0.070308
ENSG00000153006	ENSDARG00000043728	SREK1IP1	srek1ip1	0.010582	-1907.1	-1903.83	6.53425	9.70069	0.070748
ENSG00000088882	ENSDARG00000098158	CPXM1	cpxm1b	0.010672	-8143.09	-8139.83	6.51918	8.92028	0.071145
ENSG00000100427	ENSDARG00000063026	MLC1	mlc1	0.01072	-6161.44	-6158.18	6.51114	24.7549	0.071262
ENSG00000100034	ENSDARG00000005786	PPM1F	ppm1f	0.010778	-8283.7	-8280.45	6.50148	54.1204	0.071446
ENSG00000164073	ENSDARG00000103235	MFSD8	mfsd8	0.010925	-8083.86	-8080.62	6.4774	998.976	0.071909
ENSG00000097007	ENSDARG00000035187	ABL1	abl1	0.010931	-12924.8	-12921.6	6.47645	24.3946	0.071909
ENSG00000109320	ENSDARG00000105261	NFKB1	nfkb1	0.010941	-6448.2	-6444.97	6.47483	149.922	0.071909
ENSG00000017797	ENSDARG00000078653	RALBP1	ralbp1	0.011018	-9304.32	-9301.09	6.46235	77.134	0.071955
ENSG00000109572	ENSDARG00000003269	CLCN3	clcn3	0.011024	-10966.1	-10962.8	6.46141	111.862	0.071955
ENSG00000109927	ENSDARG00000059558	TECTA	tecta	0.011051	-33466.4	-33463.2	6.45705	22.2736	0.071955
ENSG00000175063	ENSDARG00000114670	UBE2C	ube2c	0.011089	-2855.53	-2852.3	6.45092	8.08773	0.071955
ENSG00000065308	ENSDARG00000030092	TRAM2	tram2	0.011103	-6394.49	-6391.26	6.4487	177.561	0.071955
ENSG00000113441	ENSDARG00000100394	LNPEP	lnpep	0.011294	-20279.5	-20276.3	6.41853	101.767	0.072983
ENSG00000072506	ENSDARG00000017781	HSD17B10	hsd17b10	0.011357	-3890.81	-3887.61	6.40857	459.846	0.07319
ENSG00000077549	ENSDARG00000100252	CAPZB	capzb	0.011478	-1250.31	-1247.12	6.38981	180.782	0.073303
ENSG00000119969	ENSDARG00000057738	HELLS	hells	0.011479	-12116.6	-12113.4	6.38955	20.0964	0.073303
ENSG00000122140	ENSDARG00000103198	MRPS2	mrps2	0.011497	-3528.22	-3525.03	6.38681	127.199	0.073303
ENSG00000155629	ENSDARG00000078285	PIK3AP1	pik3ap1	0.011501	-11556.8	-11553.6	6.38623	81.899	0.073303
ENSG00000176597	ENSDARG00000004396	B3GNT5	b3gnt5b	0.011575	-7416.69	-7413.5	6.37487	169.914	0.073571
ENSG00000107560	ENSDARG00000101432	RAB11FIP2	rab11fip2	0.011628	-6916.44	-6913.26	6.36666	7.08457	0.07364
ENSG00000225830	ENSDARG00000075612	ERCC6	ercc6	0.011649	-16985.1	-16981.9	6.36351	134.159	0.07364
ENSG00000187546	ENSDARG00000025595	AGMO	agmo	0.011684	-2996	-2992.82	6.35823	322.431	0.073659
ENSG00000155275	ENSDARG00000033957	TRMT44	trmt44	0.011766	-5129.6	-5126.43	6.34575	367.271	0.073788
ENSG00000185624	ENSDARG00000105116	P4HB	p4hb	0.011768	-8110.76	-8107.58	6.34551	998.999	0.073788
ENSG00000107447	ENSDARG00000104792	DNTT	dntt	0.011949	-9688.69	-9685.53	6.31848	6.88825	0.074447
ENSG00000058063	ENSDARG00000101094	ATP11B	ATP11B	0.011952	-8859.91	-8856.75	6.31791	10.348	0.074447
ENSG00000143198	ENSDARG00000102744	MGST3	mgst3a	0.011969	-3192.85	-3189.69	6.3154	998.951	0.074447
ENSG00000157214	ENSDARG00000062887	STEAP2	steap2	0.012061	-9031.02	-9027.87	6.30192	270.635	0.074815
ENSG00000081721	ENSDARG00000076330	DUSP12	dusp12	0.012095	-6240.63	-6237.48	6.29683	258.339	0.07483
ENSG00000144182	ENSDARG00000025233	LIPT1	lipt1	0.012154	-7910.72	-7907.57	6.28827	26.8655	0.074993
ENSG00000140403	ENSDARG00000051762	DNAJA4	CABZ01080568.1	0.012202	-6248.06	-6244.92	6.28132	134.788	0.075088
ENSG00000137275	ENSDARG00000006677	RIPK1	ripk1l	0.012356	-9174.29	-9171.16	6.25902	22.3224	0.075837
ENSG00000165282	ENSDARG00000011743	PIGO	pigo	0.012423	-20180.4	-20177.2	6.24945	7.69301	0.075942
ENSG00000157693	ENSDARG00000087611	TMEM268	FP085398.1	0.012451	-5207.94	-5204.81	6.24549	11.7199	0.075942
ENSG00000043514	ENSDARG00000032876	TRIT1	trit1	0.012479	-7295.08	-7291.96	6.24147	33.0252	0.075942
ENSG00000152133	ENSDARG00000026892	GPATCH11	gpatch11	0.012504	-4749.94	-4746.82	6.23794	11.4194	0.075942
ENSG00000067606	ENSDARG00000043332	PRKCZ	prkcz	0.012552	-6078.93	-6075.81	6.23117	7.41875	0.076034
ENSG00000084444	ENSDARG00000006758	FAM234B	fam234b	0.012604	-7868.98	-7865.87	6.22388	160.087	0.076148
ENSG00000142599	ENSDARG00000077353	RERE	rerea	0.012726	-17372.4	-17369.3	6.20675	4.61992	0.076318
ENSG00000075914	ENSDARG00000100060	EXOSC7	exosc7	0.012773	-5602.49	-5599.39	6.20022	159.589	0.076318
ENSG00000112651	ENSDARG00000062568	MRPL2	mrpl2	0.012776	-4537.68	-4534.58	6.19981	268.794	0.076318
ENSG00000084093	ENSDARG00000103046	REST	rest	0.012787	-2235.69	-2232.59	6.19836	248.673	0.076318
ENSG00000156928	ENSDARG00000091079	MALSU1	si:zfos	0.012811	-2764.17	-2761.08	6.19497	8.17326	0.076318
ENSG00000153993	ENSDARG00000017369	SEMA3D	sema3d	0.012829	-13163.5	-13160.4	6.1925	5.47642	0.076318
ENSG00000105176	ENSDARG00000026664	URI1	uri1	0.012931	-6123.46	-6120.37	6.17855	12.2376	0.076608
ENSG00000169972	ENSDARG00000074565	PUSL1	pusl1	0.012972	-4476.14	-4473.05	6.17295	370.033	0.076608
ENSG00000131375	ENSDARG00000102987	CAPN7	capn7	0.013003	-11227.1	-11224	6.16868	27.4417	0.076608
ENSG00000106868	ENSDARG00000058839	SUSD1	susd1	0.01301	-3972.97	-3969.89	6.16772	45.3029	0.076608
ENSG00000166321	ENSDARG00000057417	NUDT13	nudt13	0.013095	-7027.65	-7024.57	6.15624	17.1467	0.076912
ENSG00000103723	ENSDARG00000105296	AP3B2	AP3B2	0.013148	-10671.6	-10668.5	6.14909	8.13523	0.077029
ENSG00000111845	ENSDARG00000044488	PAK1IP1	pak1ip1	0.013191	-6605.76	-6602.69	6.14332	998.965	0.077086
ENSG00000051009	ENSDARG00000078188	FAM160A2	fam160a2	0.013266	-13188.6	-13185.5	6.13325	8.01175	0.077331
ENSG00000124155	ENSDARG00000075842	PIGT	pigt	0.013338	-8676.7	-8673.63	6.12368	998.997	0.077556
ENSG00000140829	ENSDARG00000100013	DHX38	dhx38	0.013406	-17319.4	-17316.3	6.1147	99.812	0.077756
ENSG00000116641	ENSDARG00000078675	DOCK7	dock7	0.013538	-29191.3	-29188.3	6.09739	6.07847	0.078326
ENSG00000105173	ENSDARG00000098622	CCNE1	ccne1	0.01373	-6842.67	-6839.63	6.07254	15.7934	0.079237
ENSG00000016391	ENSDARG00000100304	CHDH	chdh	0.013882	-11166.5	-11163.5	6.0531	25.1172	0.079776
ENSG00000002822	ENSDARG00000033852	MAD1L1	mad1l1	0.013892	-14343.9	-14340.9	6.05182	6.66705	0.079776
ENSG00000171094	ENSDARG00000095833	ALK	alk	0.013973	-6254.92	-6251.9	6.04153	134.574	0.079986
ENSG00000105894	ENSDARG00000102340	PTN	ptn	0.014011	-2149.94	-2146.92	6.03674	42.3869	0.079986
ENSG00000006715	ENSDARG00000063573	VPS41	vps41	0.014032	-6688.54	-6685.52	6.03412	650.837	0.079986
ENSG00000131626	ENSDARG00000098674	PPFIA1	ppfia1	0.01418	-6993.93	-6990.92	6.01554	7.8991	0.080634
ENSG00000187037	ENSDARG00000077026	GPR141	si:dkey	0.014226	-6525.73	-6522.73	6.00994	137.671	0.080692
ENSG00000153266	ENSDARG00000070677	FEZF2	fezf2	0.014279	-3855.35	-3852.35	6.00333	221.364	0.080798
ENSG00000183291	ENSDARG00000099664	SELENOF	selenof	0.014529	-941.828	-938.842	5.97264	354.052	0.081828
ENSG00000108439	ENSDARG00000017612	PNPO	pnpo	0.01455	-3079.73	-3076.75	5.97014	999	0.081828
ENSG00000138193	ENSDARG00000087921	PLCE1	plce1	0.014568	-1700.26	-1697.27	5.968	29.7228	0.081828
ENSG00000152520	ENSDARG00000031637	PAN3	pan3	0.014602	-5531.86	-5528.88	5.96386	999	0.081828
ENSG00000102547	ENSDARG00000036658	CAB39L	cab39l	0.014696	-1839.2	-1836.22	5.9526	136.898	0.08186
ENSG00000198909	ENSDARG00000060348	MAP3K3	map3k3	0.014705	-10421	-10418.1	5.95141	4.12085	0.08186
ENSG00000111087	ENSDARG00000101244	GLI1	gli1	0.014714	-10401.2	-10398.2	5.95044	159.751	0.08186
ENSG00000073060	ENSDARG00000101557	SCARB1	scarb1	0.01489	-10691.3	-10688.3	5.92939	76.754	0.082526
ENSG00000006652	ENSDARG00000068708	IFRD1	ifrd1	0.014904	-7471.62	-7468.66	5.92773	31.2821	0.082526
ENSG00000178074	ENSDARG00000062425	C2orf69	zgc:153521	0.0151	-5285.91	-5282.96	5.90472	121.555	0.083412
ENSG00000184220	ENSDARG00000112579	CMSS1	cmss1	0.015178	-4396.66	-4393.71	5.89567	303.498	0.083521
ENSG00000115085	ENSDARG00000015752	ZAP70	zap70	0.015192	-4048.54	-4045.59	5.89405	643.576	0.083521
ENSG00000008735	ENSDARG00000063157	MAPK8IP2	mapk8ip2	0.015275	-4761.18	-4758.24	5.88442	998.999	0.08378
ENSG00000077943	ENSDARG00000078717	ITGA8	itga8	0.015422	-4314.68	-4311.75	5.86762	74.5262	0.084384
ENSG00000158109	ENSDARG00000068149	TPRG1L	tprg1l	0.015506	-3942.76	-3939.83	5.85803	15.7267	0.084645
ENSG00000163719	ENSDARG00000059642	MTMR14	mtmr14	0.015678	-6650.75	-6647.83	5.83869	200.896	0.085183
ENSG00000177119	ENSDARG00000061544	ANO6	ano6	0.015704	-13583.8	-13580.9	5.83577	6.59836	0.085183
ENSG00000206113	ENSDARG00000097485	CFAP99	cfap99	0.015715	-7811.38	-7808.47	5.83451	3.67404	0.085183
ENSG00000180815	ENSDARG00000013310	MAP3K15	map3k15	0.015913	-5477.91	-5475	5.81251	373.902	0.086054
ENSG00000182263	ENSDARG00000008662	FIGN	fign	0.016065	-11289.1	-11286.2	5.79577	16.884	0.086295
ENSG00000148384	ENSDARG00000103926	INPP5E	inpp5e	0.016077	-9551.95	-9549.06	5.7944	13.2203	0.086295
ENSG00000115866	ENSDARG00000070043	DARS	dars	0.016079	-6681.21	-6678.31	5.79418	47.0002	0.086295
ENSG00000165629	ENSDARG00000045514	ATP5F1C	atp5f1c	0.016106	-4985.71	-4982.82	5.79127	999	0.086295
ENSG00000165917	ENSDARG00000041133	RAPSN	rapsn	0.016171	-6207.24	-6204.35	5.78423	10.2596	0.086442
ENSG00000110063	ENSDARG00000009862	DCPS	dcps	0.016249	-3903.74	-3900.85	5.77575	6.60183	0.086612
ENSG00000119953	ENSDARG00000056235	SMNDC1	smndc1	0.0164	-4230.51	-4227.63	5.75947	76.854	0.086612
ENSG00000041880	ENSDARG00000003961	PARP3	parp3	0.016418	-9779.24	-9776.37	5.75758	9.10402	0.086612
ENSG00000145832	ENSDARG00000021250	SLC25A48	slc25a48	0.016421	-4135.96	-4133.08	5.75728	998.961	0.086612
ENSG00000099282	ENSDARG00000039455	TSPAN15	tspan15	0.016429	-5456.21	-5453.33	5.75635	998.994	0.086612
ENSG00000154330	ENSDARG00000060745	PGM5	pgm5	0.016437	-4673.03	-4670.15	5.75555	998.991	0.086612
ENSG00000135049	ENSDARG00000105214	AGTPBP1	agtpbp1	0.01648	-16214.4	-16211.5	5.75089	61.3894	0.086612
ENSG00000114346	ENSDARG00000007278	ECT2	ect2	0.016501	-15628.1	-15625.3	5.74867	7.79733	0.086612
ENSG00000162670	ENSDARG00000061051	BRINP3	brinp3a.2	0.016598	-11168.9	-11166	5.73842	23.838	0.086753
ENSG00000013293	ENSDARG00000010816	SLC7A14	slc7a14a	0.016632	-11595.6	-11592.8	5.7348	998.998	0.086753
ENSG00000101349	ENSDARG00000030154	PAK5	pak7	0.016666	-8770.12	-8767.25	5.73119	101.006	0.086753
ENSG00000005469	ENSDARG00000040352	CROT	crot	0.016683	-13711.1	-13708.3	5.72943	4.64809	0.086753
ENSG00000137100	ENSDARG00000041363	DCTN3	dctn3	0.016742	-3677.66	-3674.8	5.72318	193.849	0.086753
ENSG00000185838	ENSDARG00000036293	GNB1L	gnb1l	0.016783	-7523.18	-7520.33	5.7189	40.435	0.086753
ENSG00000118600	ENSDARG00000063414	RXYLT1	rxylt1	0.01679	-7850.28	-7847.42	5.71823	16.4431	0.086753
ENSG00000138315	ENSDARG00000087227	OIT3	oit3	0.01687	-10171.6	-10168.7	5.7099	192.346	0.086972
ENSG00000186532	ENSDARG00000060983	SMYD4	smyd4	0.01698	-5625.48	-5622.63	5.69843	14.036	0.087348
ENSG00000011009	ENSDARG00000053656	LYPLA2	lypla2	0.017067	-4304.38	-4301.53	5.68948	7.49353	0.087422
ENSG00000160058	ENSDARG00000052623	BSDC1	bsdc1	0.017146	-4875.05	-4872.21	5.68137	139.877	0.087422
ENSG00000128228	ENSDARG00000035631	SDF2L1	sdf2l1	0.0172	-3216.07	-3213.24	5.67588	7.2222	0.087422
ENSG00000136888	ENSDARG00000022315	ATP6V1G1	atp6v1g1	0.017214	-2096.96	-2094.13	5.67443	134.107	0.087422
ENSG00000073734	ENSDARG00000070078	ABCB11	abcb11b	0.017215	-8802.89	-8800.05	5.6743	150.526	0.087422
ENSG00000075975	ENSDARG00000007630	MKRN2	mkrn2	0.017221	-5644.23	-5641.4	5.67374	9.35739	0.087422
ENSG00000117697	ENSDARG00000024471	NSL1	nsl1	0.017312	-3010.38	-3007.54	5.66446	906.3	0.087523
ENSG00000197043	ENSDARG00000013335	ANXA6	anxa6	0.017316	-9173.09	-9170.26	5.66406	49.0088	0.087523
ENSG00000159674	ENSDARG00000002732	SPON2	spon2b	0.017513	-5558.75	-5555.93	5.64422	11.0877	0.088294
ENSG00000145703	ENSDARG00000060010	IQGAP2	iqgap2	0.017545	-27227.2	-27224.4	5.64106	104.097	0.088294
ENSG00000138780	ENSDARG00000036494	GSTCD	gstcd	0.017692	-7789.13	-7786.32	5.62635	240.578	0.08879
ENSG00000068078	ENSDARG00000004782	FGFR3	fgfr3	0.01772	-12612.9	-12610.1	5.62364	117.874	0.08879
ENSG00000166856	ENSDARG00000036616	GPR182	gpr182	0.017793	-7279.53	-7276.72	5.61638	51.8945	0.088892
ENSG00000170881	ENSDARG00000036929	RNF139	rnf139	0.01782	-10564.2	-10561.4	5.61375	507.294	0.088892
ENSG00000183579	ENSDARG00000062573	ZNRF3	znrf3	0.017855	-7911.41	-7908.6	5.61032	209.036	0.088892
ENSG00000169019	ENSDARG00000028201	COMMD8	commd8	0.017986	-4452.06	-4449.26	5.59747	36.6593	0.089217
ENSG00000110031	ENSDARG00000079315	LPXN	lpxn	0.017997	-3320.95	-3318.15	5.59642	998.981	0.089217
ENSG00000162623	ENSDARG00000038222	TYW3	tyw3	0.018093	-3045.49	-3042.7	5.58709	35.7009	0.089502
ENSG00000135837	ENSDARG00000058000	CEP350	cep350	0.018455	-27249.8	-27247	5.5524	8.30797	0.090796
ENSG00000130045	ENSDARG00000003934	NXNL2	nxnl2	0.018487	-2784.71	-2781.93	5.54939	65.411	0.090796
ENSG00000151093	ENSDARG00000098855	OXSM	oxsm	0.018494	-9604.05	-9601.27	5.54876	19.4275	0.090796
ENSG00000166068	ENSDARG00000041449	SPRED1	spred1	0.018511	-4917.38	-4914.61	5.5471	282.499	0.090796
ENSG00000113621	ENSDARG00000110357	TXNDC15	txndc15	0.018557	-3998.51	-3995.74	5.54278	998.932	0.090828
ENSG00000158321	ENSDARG00000056427	AUTS2	auts2a	0.018764	-13648.8	-13646.1	5.52334	13.2806	0.091488
ENSG00000148218	ENSDARG00000100372	ALAD	alad	0.01878	-6522.11	-6519.35	5.52192	998.979	0.091488
ENSG00000124232	ENSDARG00000074148	RBPJL	rbpjl	0.01883	-6244.01	-6241.25	5.51726	7.39712	0.091488
ENSG00000103742	ENSDARG00000076919	IGDCC4	igdcc4	0.018873	-8543.36	-8540.6	5.51322	288.603	0.091488
ENSG00000161267	ENSDARG00000059388	BDH1	bdh1	0.018889	-5785.47	-5782.72	5.51175	998.913	0.091488
ENSG00000138792	ENSDARG00000057064	ENPEP	enpep	0.018974	-15524.8	-15522	5.50387	5.28419	0.09171
ENSG00000139926	ENSDARG00000002332	FRMD6	frmd6	0.019098	-4692.14	-4689.39	5.49253	7.91488	0.092115
ENSG00000135100	ENSDARG00000009470	HNF1A	hnf1a	0.019234	-8022.17	-8019.43	5.48008	12.1199	0.092429
ENSG00000151239	ENSDARG00000011661	TWF1	twf1b	0.019243	-6061.45	-6058.71	5.47931	104.381	0.092429
ENSG00000104904	ENSDARG00000071403	OAZ1	oaz1a	0.019336	-2608.97	-2606.24	5.4709	15.0707	0.092683
ENSG00000136856	ENSDARG00000104278	SLC2A8	slc2a8	0.019384	-8288.99	-8286.26	5.46656	507.606	0.092722
ENSG00000141458	ENSDARG00000017180	NPC1	npc1	0.019485	-24794.8	-24792	5.45743	196.215	0.093016
ENSG00000167004	ENSDARG00000102640	PDIA3	pdia3	0.019864	-8250.24	-8247.52	5.42382	60.7538	0.094547
ENSG00000173545	ENSDARG00000014692	ZNF622	znf622	0.019887	-6391.58	-6388.87	5.42175	69.0182	0.094547
ENSG00000118985	ENSDARG00000006251	ELL2	ell2	0.020077	-8575.3	-8572.59	5.40521	15.9758	0.095188
ENSG00000167182	ENSDARG00000076763	SP2	sp2	0.020139	-7614.79	-7612.09	5.39979	8.87181	0.095188
ENSG00000172175	ENSDARG00000077768	MALT1	malt1	0.020152	-13686.5	-13683.8	5.39871	117.369	0.095188
ENSG00000179387	ENSDARG00000101669	ELMOD2	elmod2	0.020214	-6270.38	-6267.68	5.39328	35.2883	0.095188
ENSG00000167202	ENSDARG00000061986	TBC1D2B	tbc1d2b	0.020227	-13500.6	-13497.9	5.39216	91.1662	0.095188
ENSG00000175536	ENSDARG00000069852	LIPT2	lipt2	0.020349	-4884.01	-4881.32	5.38166	48.8967	0.095549
ENSG00000145901	ENSDARG00000015653	TNIP1	tnip1	0.020426	-6017.98	-6015.29	5.37513	55.9347	0.095549
ENSG00000093167	ENSDARG00000010400	LRRFIP2	lrrfip2	0.020428	-5809.42	-5806.74	5.37498	134.934	0.095549
ENSG00000153132	ENSDARG00000009315	CLGN	clgn	0.020514	-8187.46	-8184.78	5.36764	165.623	0.095739
ENSG00000103066	ENSDARG00000103271	PLA2G15	pla2g15	0.020591	-7791.21	-7788.53	5.3611	156.27	0.095739
ENSG00000166130	ENSDARG00000078520	IKBIP	ikbip	0.020592	-2673.88	-2671.2	5.36099	69.3782	0.095739
ENSG00000072210	ENSDARG00000074791	ALDH3A2	aldh3a1	0.020846	-6811.99	-6809.32	5.33965	16.2599	0.096525
ENSG00000141562	ENSDARG00000024184	NARF	narf	0.020894	-7982.65	-7979.99	5.33558	37.7113	0.096525
ENSG00000166860	ENSDARG00000019265	ZBTB39	zbtb39	0.020899	-7546.83	-7544.17	5.33517	36.9561	0.096525
ENSG00000145087	ENSDARG00000006383	STXBP5L	stxbp5l	0.020928	-1051.13	-1048.46	5.33281	14.6913	0.096525
ENSG00000175073	ENSDARG00000060177	VCPIP1	vcpip1	0.021084	-16898.5	-16895.9	5.3198	94.5415	0.096835
ENSG00000152240	ENSDARG00000058968	HAUS1	haus1	0.021124	-5793.07	-5790.41	5.31657	22.051	0.096835
ENSG00000134109	ENSDARG00000025094	EDEM1	edem1	0.021136	-6464.18	-6461.53	5.31552	114.393	0.096835
ENSG00000066777	ENSDARG00000063474	ARFGEF1	arfgef1	0.021162	-19571.5	-19568.9	5.31343	12.7597	0.096835
ENSG00000169218	ENSDARG00000104340	RSPO1	rspo1	0.021395	-2069.27	-2066.62	5.29431	183.299	0.09771
ENSG00000165526	ENSDARG00000012674	RPUSD4	rpusd4	0.021469	-6841.14	-6838.49	5.28834	6.52003	0.097853
ENSG00000005700	ENSDARG00000074424	IBTK	ibtk	0.021542	-3664.72	-3662.08	5.2824	50.937	0.097995
ENSG00000070495	ENSDARG00000102896	JMJD6	jmjd6	0.021638	-5276.93	-5274.3	5.27463	85.4458	0.098024
ENSG00000178035	ENSDARG00000006900	IMPDH2	impdh2	0.021716	-6253.77	-6251.13	5.26838	163.435	0.098024
ENSG00000151693	ENSDARG00000010181	ASAP2	asap2a	0.021781	-2648.64	-2646.01	5.26316	65.1778	0.098024
ENSG00000081177	ENSDARG00000016117	EXD2	exd2	0.021785	-10586.3	-10583.6	5.26286	201.551	0.098024
ENSG00000142166	ENSDARG00000078042	IFNAR1	il10rb	0.021798	-5018.43	-5015.8	5.26181	298.061	0.098024
ENSG00000176248	ENSDARG00000105035	ANAPC2	anapc2	0.021802	-14001.1	-13998.5	5.26153	108.912	0.098024
ENSG00000116984	ENSDARG00000104906	MTR	mtr	0.021941	-19625.8	-19623.2	5.25047	46.5932	0.098361
ENSG00000058866	ENSDARG00000062696	DGKG	dgkg	0.021976	-8493.36	-8490.73	5.24765	144.327	0.098361
ENSG00000151715	ENSDARG00000056239	TMEM45B	tmem45b	0.02207	-5847.81	-5845.19	5.24022	998.989	0.098361
ENSG00000116731	ENSDARG00000076451	PRDM2	prdm2b	0.022106	-18045.4	-18042.8	5.23739	88.9606	0.098361
ENSG00000172009	ENSDARG00000013776	THOP1	thop1	0.02213	-11079	-11076.3	5.23556	24.0095	0.098361
ENSG00000173786	ENSDARG00000070822	CNP	cnp	0.022131	-4576.79	-4574.18	5.23544	144.262	0.098361
ENSG00000109189	ENSDARG00000045343	USP46	usp46	0.022174	-4092.81	-4090.19	5.23212	98.7062	0.098361
ENSG00000105143	ENSDARG00000010096	SLC1A6	slc1a6	0.022351	-8119.17	-8116.56	5.21828	101.059	0.098957
ENSG00000169598	ENSDARG00000009748	DFFB	dffb	0.022452	-7463.51	-7460.9	5.2104	61.9279	0.099217
ENSG00000112118	ENSDARG00000024204	MCM3	mcm3	0.022517	-12589.8	-12587.2	5.20539	5.27001	0.099314
ENSG00000180185	ENSDARG00000031657	FAHD1	fahd1	0.022589	-4209.25	-4206.65	5.19981	8.75588	0.099445
ENSG00000183128	ENSDARG00000079602	CALHM3	calhm3	0.022684	-5065.39	-5062.8	5.19255	68.7448	0.099672

## Sheet: Table S3
Table S3. List of tetrapod-and-mudskipper model PSGs
Human gene ID	Zebrafish gene ID	Human gene symbol	Zebrafish gene symbol	p-value	lnL (null)	lnL (alt)	2*△l	FDR	ω2
ENSG00000100567	ENSDARG00000086618	PSMA3	psma3	1.94e-13	-3863.73	-3836.7	54.0628	1.91e-10	41.3722
ENSG00000115239	ENSDARG00000005246	ASB3	asb3	2.2e-06	-6277.87	-6266.66	22.411	0.00108186	2.52245
ENSG00000084092	ENSDARG00000102934	NOA1	noa1	9.02e-06	-10165.9	-10156	19.7094	0.00295418	1.29582
ENSG00000167984	ENSDARG00000103146	NLRC3	nlrc3	3.38e-05	-12787.5	-12778.9	17.1926	0.00715931	1.00523
ENSG00000085760	ENSDARG00000063213	MTIF2	mtif2	3.64e-05	-13938.3	-13929.8	17.0496	0.00715931	1.28825
ENSG00000104899	ENSDARG00000014357	AMH	amh	4.79e-05	-5111.51	-5103.25	16.5304	0.00784385	1.56347
ENSG00000118526	ENSDARG00000036869	TCF21	tcf21	8.48e-05	-2355.94	-2348.22	15.4485	0.0119063	13.5711
ENSG00000107821	ENSDARG00000053509	KAZALD1	kazald3	0.000134	-1524.21	-1516.91	14.5879	0.0147837	2.07416
ENSG00000160683	ENSDARG00000010514	CXCR5	cxcr5	0.000137	-7597.32	-7590.04	14.5482	0.0147837	1.40339
ENSG00000114107	ENSDARG00000076965	CEP70	cep70	0.000157	-2980.59	-2973.45	14.2869	0.0147837	106.061
ENSG00000147082	ENSDARG00000034855	CCNB3	ccnb3	0.000165	-7266.99	-7259.9	14.1879	0.0147837	222.808
ENSG00000266412	ENSDARG00000021439	NCOA4	ncoa4	0.00023	-5044.13	-5037.34	13.5654	0.0188731	1.4861
ENSG00000130349	ENSDARG00000077614	MTRES1	mtres1	0.000323	-2596.16	-2589.7	12.9306	0.0230816	2.06813
ENSG00000166260	ENSDARG00000061004	COX11	cox11	0.000329	-1819.84	-1813.39	12.8992	0.0230816	9.03003
ENSG00000147586	ENSDARG00000041538	MRPS28	mrps28	0.000378	-1813.36	-1807.04	12.639	0.0247568	999
ENSG00000215712	ENSDARG00000037070	TMEM242	tmem242	0.000475	-1445.83	-1439.72	12.2126	0.0291628	37.0973
ENSG00000138030	ENSDARG00000029874	KHK	khk	0.000658	-4831.45	-4825.65	11.6034	0.0372849	3.48865
ENSG00000138185	ENSDARG00000045066	ENTPD1	entpd1	0.000683	-6543.57	-6537.8	11.5357	0.0372849	24.6939
ENSG00000103174	ENSDARG00000075149	NAGPA	nagpa	0.000738	-4037.56	-4031.86	11.3912	0.0381788	4.77431
ENSG00000105223	ENSDARG00000068199	PLD3	pld3	0.000823	-2953.2	-2947.61	11.1896	0.0404052	3.27292
ENSG00000067365	ENSDARG00000077863	METTL22	mettl22	0.000863	-5462.17	-5456.62	11.1002	0.0404052	1.10012
ENSG00000119328	ENSDARG00000070407	ABITRAM	abitram	0.001052	-2026.14	-2020.78	10.7344	0.0469872	2.05774
ENSG00000110074	ENSDARG00000099705	FOXRED1	foxred1	0.001124	-9545.37	-9540.06	10.6108	0.0480509	998.971
ENSG00000116183	ENSDARG00000076020	PAPPA2	pappa2	0.001273	-11974.7	-11969.5	10.3809	0.0521511	1.29692
ENSG00000137563	ENSDARG00000105118	GGH	zgc:171566	0.001403	-6654.37	-6649.27	10.2024	0.0546844	24.1405
ENSG00000100038	ENSDARG00000027586	TOP3B	top3b	0.001446	-14636.8	-14631.7	10.1457	0.0546844	1.59411
ENSG00000178163	ENSDARG00000074270	ZNF518B	si:ch211	0.001781	-3593.71	-3588.82	9.76308	0.0648238	11.7591
ENSG00000132467	ENSDARG00000056720	UTP3	utp3	0.001963	-6395.11	-6390.31	9.58367	0.0680931	101.66
ENSG00000022976	ENSDARG00000076988	ZNF839	znf839	0.002009	-1924.26	-1919.49	9.54143	0.0680931	126.484
ENSG00000144120	ENSDARG00000069301	TMEM177	tmem177	0.002491	-7621.39	-7616.81	9.14684	0.0805605	1.37364
ENSG00000103932	ENSDARG00000075072	RPAP1	rpap1	0.002646	-24880.2	-24875.7	9.037	0.0805605	1.02902
ENSG00000122140	ENSDARG00000103198	MRPS2	mrps2	0.002682	-3523.69	-3519.18	9.01214	0.0805605	691.267
ENSG00000100650	ENSDARG00000027734	SRSF5	srsf5b	0.002704	-1287.57	-1283.07	8.99684	0.0805605	9.43366
ENSG00000155970	ENSDARG00000074255	MICU3	micu3b	0.002852	-4889.17	-4884.72	8.89997	0.0824492	83.9463
ENSG00000141295	ENSDARG00000043497	SCRN2	scrn2	0.003092	-8654.04	-8649.66	8.7522	0.086849	4.04622
ENSG00000172548	ENSDARG00000059365	NIPAL4	nipal4	0.003353	-4964.2	-4959.9	8.60442	0.0900601	1.19222
ENSG00000117009	ENSDARG00000009160	KMO	kmo	0.003581	-2595.06	-2590.82	8.48487	0.0900601	2.31634
ENSG00000166321	ENSDARG00000057417	NUDT13	nudt13	0.0036	-7023.62	-7019.38	8.47545	0.0900601	1.30609
ENSG00000163935	ENSDARG00000109830	SFMBT1	SFMBT1	0.003626	-14301.1	-14296.8	8.46205	0.0900601	1.00547
ENSG00000186889	ENSDARG00000116334	TMEM17	tmem17	0.003665	-3135.25	-3131.02	8.4429	0.0900601	5.46322
ENSG00000170819	ENSDARG00000011998	BFSP2	bfsp2	0.003838	-7448.74	-7444.56	8.35891	0.0920188	1.70958
ENSG00000184792	ENSDARG00000022772	OSBP2	si:ch211	0.004106	-5831.24	-5827.12	8.23625	0.0944565	1.47943
ENSG00000066557	ENSDARG00000017708	LRRC40	lrrc40	0.004226	-13152.6	-13148.5	8.18403	0.0944565	1.9393
ENSG00000169218	ENSDARG00000104340	RSPO1	rspo1	0.004228	-2066.7	-2062.61	8.18322	0.0944565	451.859
ENSG00000172046	ENSDARG00000004132	USP19	usp19	0.004413	-8973.08	-8969.02	8.10552	0.096401	1.6482
ENSG00000182253	ENSDARG00000062350	SYNM	synm	0.004727	-13061.2	-13057.2	7.98086	0.0998974	1.16199
ENSG00000105676	ENSDARG00000103770	ARMC6	ARMC6	0.004776	-9078.09	-9074.11	7.96222	0.0998974	2.51051

## Sheet: Table S4
Table S4.Exclusive amino acid substitutions under positive selection (EAASPS, TAAS + Branch-site model of CodeML)
Gene symbol	Branch-site model of CodeML + TAAS												ENSEMBL 98
	Evolutionary model used for CodeML	p-value (w/o multiple correction by FDR)	BEB	Likelihood (null)	Likelihood (alt)	2ΔL	ω2	Target species	Remaining species	Residue (Human)	Exclusive AA residues (target)	Exclusive AA residues (remaining)	Target species (ENSEMBL98)	Remaining species (ENSEMBL98)	Exclusive AA residues (target)	% Exclusive AA residues (target)	Exclusive AA residues (remaining)	% Exclusive AA residues (remaining)	EAASPS	Note
NOD1	tetrapod-and-mudskipper model	0.00544807	0.989*	-18552.6	-18548.7	7.72436	3.31561	Mudskipper, human, mouse, cattle, chicken	Coelacanth, zebrafish, orange clownfish, indian glassy fish, Japanese medaka, amazon molly, Eastern happy	277	H	DE	Mudskipper & tetrapods	fish (except mudskipper), coelacanth	L,X,-,A,H,R	84.9	G,D,K,N	22.6		* Only mongolian zerbil (target group) had E residue among target group species; no remaining species showed target species' AA residues
NOD1	tetrapod-and-mudskipper model	0.00544807	0.977*	-18552.6	-18548.7	7.72436	3.31561	Mudskipper, human, mouse, cattle, chicken	Coelacanth, zebrafish, orange clownfish, indian glassy fish, Japanese medaka, amazon molly, Eastern happy	355	S	ADE	Mudskipper & tetrapods	fish (except mudskipper), coelacanth	L,I,C,X,G	14.3	Q,T	11.3
NOD1	tetrapod-and-mudskipper model	0.00544807	0.996**	-18552.6	-18548.7	7.72436	3.31561	Mudskipper, human, mouse, cattle, chicken	Coelacanth, zebrafish, orange clownfish, indian glassy fish, Japanese medaka, amazon molly, Eastern happy	432	HY	F	Mudskipper & tetrapods	fish (except mudskipper), coelacanth	Q,H,X,Y	98.3	C,F	98.1	EAASPS
NOD1	mudskipper model	0.000159569	0.964*	-18560.8	-18553.6	14.2558	97.8792	Mudskipper	Human, mouse, cattle, chicken, coelacanth, zebrafish, orange clownfish, indian glassy fish, Japanese medaka, amazon molly, Eastern happy	185	T	DGV	Mudskipper	fish (except mudskipper), coelacanth, tetrapods		0	V,E,S,X,D,A,G	99.4
NOD1	mudskipper model	0.000159569	0.958*	-18560.8	-18553.6	14.2558	97.8792	Mudskipper	Human, mouse, cattle, chicken, coelacanth, zebrafish, orange clownfish, indian glassy fish, Japanese medaka, amazon molly, Eastern happy	578	G	ALP	Mudskipper	fish (except mudskipper), coelacanth, tetrapods	G	100	L,V,P,S,Q,X,-,A,R	100	EAASPS
NOD1	mudskipper model	0.000159569	0.996**	-18560.8	-18553.6	14.2558	97.8792	Mudskipper	Human, mouse, cattle, chicken, coelacanth, zebrafish, orange clownfish, indian glassy fish, Japanese medaka, amazon molly, Eastern happy	830	C	EK	Mudskipper	fish (except mudskipper), coelacanth, tetrapods	C	100	E,V,T,Q,X,D,K,-,H,R	100	EAASPS
NOD1	tetrapod model	0.000803575	0.973*	-18558.9	-18553.3	11.233	18.2227	Human, mouse, cattle, chicken	Mudskipper, coelacanth, zebrafish, orange clownfish, indian glassy fish, Japanese medaka, amazon molly, Eastern happy	91	Q	HSY	Tetrapods	fish (except mudskipper), mudskipper, coelacanth	Q,X	97.5	Y,S,F,K,H	98.1	EAASPS
NOD1	tetrapod model	0.000803575	0.975*	-18558.9	-18553.3	11.233	18.2227	Human, mouse, cattle, chicken	Mudskipper, coelacanth, zebrafish, orange clownfish, indian glassy fish, Japanese medaka, amazon molly, Eastern happy	108	G	DNQ	Tetrapods	fish (except mudskipper), mudskipper, coelacanth	C,X,G,R	84.7	H,N	72.2
NOD1	tetrapod model	0.000803575	0.998**	-18558.9	-18553.3	11.233	18.2227	Human, mouse, cattle, chicken	Mudskipper, coelacanth, zebrafish, orange clownfish, indian glassy fish, Japanese medaka, amazon molly, Eastern happy	231	H	K	Tetrapods	fish (except mudskipper), mudskipper, coelacanth	-,X,S	3.4	C	1.9
NOD1	tetrapod model	0.000803575	0.999**	-18558.9	-18553.3	11.233	18.2227	Human, mouse, cattle, chicken	Mudskipper, coelacanth, zebrafish, orange clownfish, indian glassy fish, Japanese medaka, amazon molly, Eastern happy	432	H	FY	Tetrapods	fish (except mudskipper), mudskipper, coelacanth	Q,H,X	97.5	C,F	96.3	EAASPS
NOD1	tetrapod model	0.000803575	0.996**	-18558.9	-18553.3	11.233	18.2227	Human, mouse, cattle, chicken	Mudskipper, coelacanth, zebrafish, orange clownfish, indian glassy fish, Japanese medaka, amazon molly, Eastern happy	666	K	DQ	Tetrapods	fish (except mudskipper), mudskipper, coelacanth	X,R,K	95.8	Q,D,N	88.9
ADCY7	mudskipper model	0.00425661	0.954*	-17259.8	-17255.7	8.17097	67.961	Mudskipper	Human, mouse, cattle, chicken, coelacanth, zebrafish, orange clownfish, indian glassy fish, Japanese medaka, amazon molly, Eastern happy	82	C	L	Mudskipper	fish (except mudskipper), coelacanth, tetrapods	C	100	L,V,X,F,M,-	100	EAASPS
ADCY7	mudskipper model	0.00425661	0.953*	-17259.8	-17255.7	8.17097	67.961	Mudskipper	Human, mouse, cattle, chicken, coelacanth, zebrafish, orange clownfish, indian glassy fish, Japanese medaka, amazon molly, Eastern happy	819	A	NSY	Mudskipper	fish (except mudskipper), coelacanth, tetrapods		0	S,Y,F,X,-,N,H	99.4
ADCY7	tetrapod model	0.00644492	0.958*	-17241.9	-17238.2	7.4215	113.346	Human, mouse, cattle, chicken	Mudskipper, coelacanth, zebrafish, orange clownfish, indian glassy fish, Japanese medaka, amazon molly, Eastern happy	28	T	IL	Tetrapods	fish (except mudskipper), mudskipper, coelacanth	A,S	4.3	Q,V,I,N	88.2
ADCY7	tetrapod model	0.00644492	0.986*	-17241.9	-17238.2	7.4215	113.346	Human, mouse, cattle, chicken	Mudskipper, coelacanth, zebrafish, orange clownfish, indian glassy fish, Japanese medaka, amazon molly, Eastern happy	80	SY	FL	Tetrapods	fish (except mudskipper), mudskipper, coelacanth	T,Y,S,C,X	95.7	L,F	98	EAASPS
ADCY7	tetrapod model	0.00644492	0.976*	-17241.9	-17238.2	7.4215	113.346	Human, mouse, cattle, chicken	Mudskipper, coelacanth, zebrafish, orange clownfish, indian glassy fish, Japanese medaka, amazon molly, Eastern happy	85	IV	T	Tetrapods	fish (except mudskipper), mudskipper, coelacanth	V,I,X,F,M,K	90.5	R	2
ADCY7	tetrapod model	0.00644492	0.968*	-17241.9	-17238.2	7.4215	113.346	Human, mouse, cattle, chicken	Mudskipper, coelacanth, zebrafish, orange clownfish, indian glassy fish, Japanese medaka, amazon molly, Eastern happy	93	L	MR	Tetrapods	fish (except mudskipper), mudskipper, coelacanth	L,I,X	95.7	M,R,T	98	EAASPS
ADCY7	tetrapod model	0.00644492	0.971*	-17241.9	-17238.2	7.4215	113.346	Human, mouse, cattle, chicken	Mudskipper, coelacanth, zebrafish, orange clownfish, indian glassy fish, Japanese medaka, amazon molly, Eastern happy	124	EG	D	Tetrapods	fish (except mudskipper), mudskipper, coelacanth	E,Q,X,A,N,G	94		0
ADCY7	tetrapod model	0.00644492	0.990*	-17241.9	-17238.2	7.4215	113.346	Human, mouse, cattle, chicken	Mudskipper, coelacanth, zebrafish, orange clownfish, indian glassy fish, Japanese medaka, amazon molly, Eastern happy	182	A	S	Tetrapods	fish (except mudskipper), mudskipper, coelacanth	A,X,-	99.1	C,I	3.9
ADCY7	tetrapod model	0.00644492	0.964*	-17241.9	-17238.2	7.4215	113.346	Human, mouse, cattle, chicken	Mudskipper, coelacanth, zebrafish, orange clownfish, indian glassy fish, Japanese medaka, amazon molly, Eastern happy	193	MT	V	Tetrapods	fish (except mudskipper), mudskipper, coelacanth	T,X,M,-,A,G	99.1		0
ADCY7	tetrapod model	0.00644492	0.966*	-17241.9	-17238.2	7.4215	113.346	Human, mouse, cattle, chicken	Mudskipper, coelacanth, zebrafish, orange clownfish, indian glassy fish, Japanese medaka, amazon molly, Eastern happy	199	HR	FV	Tetrapods	fish (except mudskipper), mudskipper, coelacanth	S,Y,X,-,N,H,R	100	V,I,F	100	EAASPS
ADCY7	tetrapod model	0.00644492	0.986*	-17241.9	-17238.2	7.4215	113.346	Human, mouse, cattle, chicken	Mudskipper, coelacanth, zebrafish, orange clownfish, indian glassy fish, Japanese medaka, amazon molly, Eastern happy	202	Q	E	Tetrapods	fish (except mudskipper), mudskipper, coelacanth	Q,X,T,-	100	E	100	EAASPS
ADCY7	tetrapod model	0.00644492	0.988*	-17241.9	-17238.2	7.4215	113.346	Human, mouse, cattle, chicken	Mudskipper, coelacanth, zebrafish, orange clownfish, indian glassy fish, Japanese medaka, amazon molly, Eastern happy	205	S	L	Tetrapods	fish (except mudskipper), mudskipper, coelacanth	S,X,-,A,R	100	Q,L	100	EAASPS
ADCY7	tetrapod model	0.00644492	0.999**	-17241.9	-17238.2	7.4215	113.346	Human, mouse, cattle, chicken	Mudskipper, coelacanth, zebrafish, orange clownfish, indian glassy fish, Japanese medaka, amazon molly, Eastern happy	207	D	Q	Tetrapods	fish (except mudskipper), mudskipper, coelacanth	E,X,D,-	100	Q	100	EAASPS
ADCY7	tetrapod model	0.00644492	0.980*	-17241.9	-17238.2	7.4215	113.346	Human, mouse, cattle, chicken	Mudskipper, coelacanth, zebrafish, orange clownfish, indian glassy fish, Japanese medaka, amazon molly, Eastern happy	345	R	KN	Tetrapods	fish (except mudskipper), mudskipper, coelacanth	-	0.9	N	2
ADCY7	tetrapod model	0.00644492	0.956*	-17241.9	-17238.2	7.4215	113.346	Human, mouse, cattle, chicken	Mudskipper, coelacanth, zebrafish, orange clownfish, indian glassy fish, Japanese medaka, amazon molly, Eastern happy	375	I	V	Tetrapods	fish (except mudskipper), mudskipper, coelacanth	I,X,-	100	V	100	EAASPS
ADCY7	tetrapod model	0.00644492	0.990*	-17241.9	-17238.2	7.4215	113.346	Human, mouse, cattle, chicken	Mudskipper, coelacanth, zebrafish, orange clownfish, indian glassy fish, Japanese medaka, amazon molly, Eastern happy	400	S	T	Tetrapods	fish (except mudskipper), mudskipper, coelacanth	S,X,-	100	T	100	EAASPS
ADCY7	tetrapod model	0.00644492	0.991**	-17241.9	-17238.2	7.4215	113.346	Human, mouse, cattle, chicken	Mudskipper, coelacanth, zebrafish, orange clownfish, indian glassy fish, Japanese medaka, amazon molly, Eastern happy	408	A	G	Tetrapods	fish (except mudskipper), mudskipper, coelacanth	S,A,X,-	100	G	100	EAASPS
ADCY7	tetrapod model	0.00644492	0.966*	-17241.9	-17238.2	7.4215	113.346	Human, mouse, cattle, chicken	Mudskipper, coelacanth, zebrafish, orange clownfish, indian glassy fish, Japanese medaka, amazon molly, Eastern happy	425	DG	N	Tetrapods	fish (except mudskipper), mudskipper, coelacanth	X,D,G,-	100	N,S	100	EAASPS
ADCY7	tetrapod model	0.00644492	0.983*	-17241.9	-17238.2	7.4215	113.346	Human, mouse, cattle, chicken	Mudskipper, coelacanth, zebrafish, orange clownfish, indian glassy fish, Japanese medaka, amazon molly, Eastern happy	445	M	L	Tetrapods	fish (except mudskipper), mudskipper, coelacanth	X,N	1.7	Q,L,V	96.1
ADCY7	tetrapod model	0.00644492	0.978*	-17241.9	-17238.2	7.4215	113.346	Human, mouse, cattle, chicken	Mudskipper, coelacanth, zebrafish, orange clownfish, indian glassy fish, Japanese medaka, amazon molly, Eastern happy	495	R	K	Tetrapods	fish (except mudskipper), mudskipper, coelacanth	X,R,-	100	K	100	EAASPS
ADCY7	tetrapod model	0.00644492	0.999**	-17241.9	-17238.2	7.4215	113.346	Human, mouse, cattle, chicken	Mudskipper, coelacanth, zebrafish, orange clownfish, indian glassy fish, Japanese medaka, amazon molly, Eastern happy	501	N	Q	Tetrapods	fish (except mudskipper), mudskipper, coelacanth	S,-,X,N	100	Q	100	EAASPS
ADCY7	tetrapod model	0.00644492	0.972*	-17241.9	-17238.2	7.4215	113.346	Human, mouse, cattle, chicken	Mudskipper, coelacanth, zebrafish, orange clownfish, indian glassy fish, Japanese medaka, amazon molly, Eastern happy	543	D	EQ	Tetrapods	fish (except mudskipper), mudskipper, coelacanth	D	72.4		0
ADCY7	tetrapod model	0.00644492	0.972*	-17241.9	-17238.2	7.4215	113.346	Human, mouse, cattle, chicken	Mudskipper, coelacanth, zebrafish, orange clownfish, indian glassy fish, Japanese medaka, amazon molly, Eastern happy	554	E	DN	Tetrapods	fish (except mudskipper), mudskipper, coelacanth	E,S	98.3	I,D,N	98	EAASPS
ADCY7	tetrapod model	0.00644492	0.960*	-17241.9	-17238.2	7.4215	113.346	Human, mouse, cattle, chicken	Mudskipper, coelacanth, zebrafish, orange clownfish, indian glassy fish, Japanese medaka, amazon molly, Eastern happy	575	I	FW	Tetrapods	fish (except mudskipper), mudskipper, coelacanth	L,P,V	3.4	G	2
ADCY7	tetrapod model	0.00644492	0.984*	-17241.9	-17238.2	7.4215	113.346	Human, mouse, cattle, chicken	Mudskipper, coelacanth, zebrafish, orange clownfish, indian glassy fish, Japanese medaka, amazon molly, Eastern happy	584	E	Q	Tetrapods	fish (except mudskipper), mudskipper, coelacanth	E,X,R,N	94.8	Q,P	94.1	EAASPS
ADCY7	tetrapod model	0.00644492	0.959*	-17241.9	-17238.2	7.4215	113.346	Human, mouse, cattle, chicken	Mudskipper, coelacanth, zebrafish, orange clownfish, indian glassy fish, Japanese medaka, amazon molly, Eastern happy	590	I	LM	Tetrapods	fish (except mudskipper), mudskipper, coelacanth	I,S,Q,X,-	94	M	5.9
ADCY7	tetrapod model	0.00644492	0.990**	-17241.9	-17238.2	7.4215	113.346	Human, mouse, cattle, chicken	Mudskipper, coelacanth, zebrafish, orange clownfish, indian glassy fish, Japanese medaka, amazon molly, Eastern happy	601	S	T	Tetrapods	fish (except mudskipper), mudskipper, coelacanth	X,G	34.5		0
ADCY7	tetrapod model	0.00644492	0.988*	-17241.9	-17238.2	7.4215	113.346	Human, mouse, cattle, chicken	Mudskipper, coelacanth, zebrafish, orange clownfish, indian glassy fish, Japanese medaka, amazon molly, Eastern happy	679	L	I	Tetrapods	fish (except mudskipper), mudskipper, coelacanth	L,X	92.2	I	92.2	EAASPS
ADCY7	tetrapod model	0.00644492	0.966*	-17241.9	-17238.2	7.4215	113.346	Human, mouse, cattle, chicken	Mudskipper, coelacanth, zebrafish, orange clownfish, indian glassy fish, Japanese medaka, amazon molly, Eastern happy	747	L	FS	Tetrapods	fish (except mudskipper), mudskipper, coelacanth	M	5.2	F,S	94.1
ADCY7	tetrapod model	0.00644492	0.995**	-17241.9	-17238.2	7.4215	113.346	Human, mouse, cattle, chicken	Mudskipper, coelacanth, zebrafish, orange clownfish, indian glassy fish, Japanese medaka, amazon molly, Eastern happy	756	L	HY	Tetrapods	fish (except mudskipper), mudskipper, coelacanth	L,I	95.7	H,Y	96.1	EAASPS
ADCY7	tetrapod model	0.00644492	0.955*	-17241.9	-17238.2	7.4215	113.346	Human, mouse, cattle, chicken	Mudskipper, coelacanth, zebrafish, orange clownfish, indian glassy fish, Japanese medaka, amazon molly, Eastern happy	800	N	CGS	Tetrapods	fish (except mudskipper), mudskipper, coelacanth	T,Y,X,N,H	94.8	A,G	15.7
ADCY7	tetrapod model	0.00644492	0.998**	-17241.9	-17238.2	7.4215	113.346	Human, mouse, cattle, chicken	Mudskipper, coelacanth, zebrafish, orange clownfish, indian glassy fish, Japanese medaka, amazon molly, Eastern happy	807	Y	L	Tetrapods	fish (except mudskipper), mudskipper, coelacanth	X,Y	98.3	L,F,V	96.1	EAASPS
ADCY7	tetrapod model	0.00644492	0.989*	-17241.9	-17238.2	7.4215	113.346	Human, mouse, cattle, chicken	Mudskipper, coelacanth, zebrafish, orange clownfish, indian glassy fish, Japanese medaka, amazon molly, Eastern happy	825	C	F	Tetrapods	fish (except mudskipper), mudskipper, coelacanth	I,Y,C,X,-	100	F	100	EAASPS
ADCY7	tetrapod model	0.00644492	0.978*	-17241.9	-17238.2	7.4215	113.346	Human, mouse, cattle, chicken	Mudskipper, coelacanth, zebrafish, orange clownfish, indian glassy fish, Japanese medaka, amazon molly, Eastern happy	838	F	IV	Tetrapods	fish (except mudskipper), mudskipper, coelacanth	F,X,-	100	V,I	100	EAASPS
ADCY7	tetrapod model	0.00644492	0.992**	-17241.9	-17238.2	7.4215	113.346	Human, mouse, cattle, chicken	Mudskipper, coelacanth, zebrafish, orange clownfish, indian glassy fish, Japanese medaka, amazon molly, Eastern happy	870	W	L	Tetrapods	fish (except mudskipper), mudskipper, coelacanth	W,X,-	100	L,F	100	EAASPS
ADCY7	tetrapod model	0.00644492	0.981*	-17241.9	-17238.2	7.4215	113.346	Human, mouse, cattle, chicken	Mudskipper, coelacanth, zebrafish, orange clownfish, indian glassy fish, Japanese medaka, amazon molly, Eastern happy	890	V	E	Tetrapods	fish (except mudskipper), mudskipper, coelacanth	V,X,-	100	E	100	EAASPS
ADCY7	tetrapod model	0.00644492	0.988*	-17241.9	-17238.2	7.4215	113.346	Human, mouse, cattle, chicken	Mudskipper, coelacanth, zebrafish, orange clownfish, indian glassy fish, Japanese medaka, amazon molly, Eastern happy	920	L	S	Tetrapods	fish (except mudskipper), mudskipper, coelacanth	L,A,X,-	100	S	100	EAASPS
ADCY7	tetrapod model	0.00644492	0.988*	-17241.9	-17238.2	7.4215	113.346	Human, mouse, cattle, chicken	Mudskipper, coelacanth, zebrafish, orange clownfish, indian glassy fish, Japanese medaka, amazon molly, Eastern happy	968	GS	A	Tetrapods	fish (except mudskipper), mudskipper, coelacanth	S,Q,K,-,G	97.4		0
KMO	tetrapod-and-mudskipper model	0.00358111	0.995**	-2595.06	-2590.82	4.24244	7.59177	Mudskipper, human, mouse, cattle, chicken	Coelacanth, zebrafish, orange clownfish, indian glassy fish, Japanese medaka, amazon molly, Eastern happy	153	KQ	G	Mudskipper & tetrapods	fish (except mudskipper), coelacanth	S,Q,X,D,K,N	94	G	96.2	EAASPS
KMO	tetrapod-and-mudskipper model	0.00358111	0.985*	-2595.06	-2590.82	4.24244	7.59177	Mudskipper, human, mouse, cattle, chicken	Coelacanth, zebrafish, orange clownfish, indian glassy fish, Japanese medaka, amazon molly, Eastern happy	155	LP	KT	Mudskipper & tetrapods	fish (except mudskipper), coelacanth	I	0.9		0
KMO	mudskipper model	0.0290061	0.963*	-2599.26	-2596.87	2.38363	8.31099	Mudskipper	Human, mouse, cattle, chicken, coelacanth, zebrafish, orange clownfish, indian glassy fish, Japanese medaka, amazon molly, Eastern happy	269	H	G	Mudskipper	fish (except mudskipper), coelacanth, tetrapods		0	X,G	99.4
NOA1	tetrapod-and-mudskipper model	9.01581e-06	0.951*	-10165.9	-10156	9.85469	9.35816	Mudskipper, human, mouse, cattle, chicken	Coelacanth, zebrafish, orange clownfish, indian glassy fish, Japanese medaka, amazon molly, Eastern happy	138	GS	DEN	Mudskipper & tetrapods	fish (except mudskipper), coelacanth	X,G,-	97.4	Q,E,H,N	16
NOA1	tetrapod-and-mudskipper model	9.01581e-06	0.956*	-10165.9	-10156	9.85469	9.35816	Mudskipper, human, mouse, cattle, chicken	Coelacanth, zebrafish, orange clownfish, indian glassy fish, Japanese medaka, amazon molly, Eastern happy	554	A	CI	Mudskipper & tetrapods	fish (except mudskipper), coelacanth	V,A,T	93	C,I,G	92	EAASPS
NOA1	mudskipper model	3.20656e-05	0.952*	-10173.1	-10164.4	8.64564	13.9711	Mudskipper	Human, mouse, cattle, chicken, coelacanth, zebrafish, orange clownfish, indian glassy fish, Japanese medaka, amazon molly, Eastern happy	138	S	GDEN	Mudskipper	fish (except mudskipper), coelacanth, tetrapods		0	E,Q,X,D,-,N,H,G	97.5
NOA1	mudskipper model	3.20656e-05	0.980*	-10173.1	-10164.4	8.64564	13.9711	Mudskipper	Human, mouse, cattle, chicken, coelacanth, zebrafish, orange clownfish, indian glassy fish, Japanese medaka, amazon molly, Eastern happy	398	A	DHY	Mudskipper	fish (except mudskipper), coelacanth, tetrapods	A	100	Y,X,D,-,H	100	EAASPS
NOA1	mudskipper model	3.20656e-05	0.986*	-10173.1	-10164.4	8.64564	13.9711	Mudskipper	Human, mouse, cattle, chicken, coelacanth, zebrafish, orange clownfish, indian glassy fish, Japanese medaka, amazon molly, Eastern happy	549	S	KQ	Mudskipper	fish (except mudskipper), coelacanth, tetrapods		0	Q	0.6
NOA1	mudskipper model	3.20656e-05	0.999**	-10173.1	-10164.4	8.64564	13.9711	Mudskipper	Human, mouse, cattle, chicken, coelacanth, zebrafish, orange clownfish, indian glassy fish, Japanese medaka, amazon molly, Eastern happy	606	S	EQ	Mudskipper	fish (except mudskipper), coelacanth, tetrapods		0	E,Q,K,-,A,H,R	99.4
LAMB2	mudskipper model	0.0101858	0.997**	-3321.88	-3318.58	3.30105	153.997	Mudskipper	Human, mouse, cattle, chicken, coelacanth, zebrafish, orange clownfish, indian glassy fish, Japanese medaka, amazon molly, Eastern happy	1356	P	NST	Mudskipper	fish (except mudskipper), coelacanth, tetrapods	P	100	S,X,-,N,G	100	EAASPS
LAMB2	mudskipper model	0.0101858	0.982*	-3321.88	-3318.58	3.30105	153.997	Mudskipper	Human, mouse, cattle, chicken, coelacanth, zebrafish, orange clownfish, indian glassy fish, Japanese medaka, amazon molly, Eastern happy	1357	Q	PT	Mudskipper	fish (except mudskipper), coelacanth, tetrapods	Q	100	E,I,P,L,T,S,X,-,A	100	EAASPS
LAMB2	tetrapod model	0.00455461	0.996**	-3320.44	-3316.41	4.02416	24.8162	Human, mouse, cattle, chicken	Mudskipper, coelacanth, zebrafish, orange clownfish, indian glassy fish, Japanese medaka, amazon molly, Eastern happy	295	A	DI	Tetrapods	fish (except mudskipper), mudskipper, coelacanth	L,X,A,T	98.1	N,I,K,S	96.2	EAASPS

## Sheet: Table S5
Table S5. ClueGO results of mudskipper-specific PSGs
GOID	GOTerm	Ontology Source	Term PValue	Term PValue Corrected with Benjamini-Hochberg	Group PValue	Group PValue Corrected with Benjamini-Hochberg	GOLevels	GOGroups	% Associated Genes	Nr. Genes	Associated Genes Found
GO:0000075	cell cycle checkpoint	GO_BiologicalProcess-EBI-UniProt-GOA-ACAP-ARAP_08.05.2020_00h00	0.00601103	0.0199032	0.00601103	0.0150276	[2, 4, 5, 6]	Group00	4.68085	11	[CHFR, ERCC6, INTS3, MAD1L1, PROX1, RAD17, RINT1, TIMELESS, TOP2A, USP28, ZWILCH]
GO:0016614	oxidoreductase activity, acting on CH-OH group of donors	GO_BiologicalProcess-EBI-UniProt-GOA-ACAP-ARAP_08.05.2020_00h00	0.0201644	0.0353471	0.0201644	0.027497	[4]	Group01	4.92958	7	[BDH1, CHDH, CRYL1, GRHPR, HSD17B10, IMPDH2, MDH1B]
GO:0021772	olfactory bulb development	GO_BiologicalProcess-EBI-UniProt-GOA-ACAP-ARAP_08.05.2020_00h00	0.0339336	0.0490884	0.0339336	0.0351037	[3, 4, 5, 6, 8, 9, 10, 11]	Group02	8.10811	3	[ROBO2, RPGRIP1L, SKI]
GO:0030695	GTPase regulator activity	GO_BiologicalProcess-EBI-UniProt-GOA-ACAP-ARAP_08.05.2020_00h00	0.00597039	0.0202179	0.00597039	0.0162829	[6]	Group03	4.32099	14	[ARHGAP25, ASAP2, DAB2IP, ECT2, ELMOD2, IQGAP2, RABEP1, RALBP1, RASAL2, STXBP5L, TBC1D19, TBC1D22B, TBC1D2B, TIAM2]
GO:0035269	protein O-linked mannosylation	GO_BiologicalProcess-EBI-UniProt-GOA-ACAP-ARAP_08.05.2020_00h00	0.00545221	0.0203095	0.00545221	0.0163566	[5, 6, 8, 9]	Group04	15.7895	3	[CRPPA, RXYLT1, SDF2L1]
GO:0042552	myelination	GO_BiologicalProcess-EBI-UniProt-GOA-ACAP-ARAP_08.05.2020_00h00	0.0262531	0.040747	0.0262531	0.0315037	[4, 7, 8]	Group05	4.66667	7	[AFG3L2, ATRN, CTNNB1, ERBB2, PTN, SERINC5, SKI]
GO:0060173	limb development	GO_BiologicalProcess-EBI-UniProt-GOA-ACAP-ARAP_08.05.2020_00h00	0.0310964	0.0463337	0.0310964	0.0345516	[4, 5]	Group06	4.21053	8	[CTNNB1, HNF1A, INTU, PAM, RPGRIP1L, SALL4, SKI, ZNRF3]
GO:0006893	Golgi to plasma membrane transport	GO_BiologicalProcess-EBI-UniProt-GOA-ACAP-ARAP_08.05.2020_00h00	0.00678067	0.0202064	0.00678067	0.0135613	[4, 5, 6, 7]	Group07	8.06452	5	[EXOC1L, EXOC7, OSBPL5, RABEP1, STEAP2]
GO:0010560	positive regulation of glycoprotein biosynthetic process	GO_BiologicalProcess-EBI-UniProt-GOA-ACAP-ARAP_08.05.2020_00h00	0.00941538	0.0222681	0.00941538	0.0156923	[5, 6, 7, 8]	Group08	13.0435	3	[ARFGEF1, CTNNB1, PXYLP1]
GO:0015095	magnesium ion transmembrane transporter activity	GO_BiologicalProcess-EBI-UniProt-GOA-ACAP-ARAP_08.05.2020_00h00	0.00393649	0.0167582	0.00393649	0.0147619	[7, 8, 9, 10]	Group09	17.6471	3	[NIPA2, NIPAL3, ZDHHC13]
GO:0008589	regulation of smoothened signaling pathway	GO_BiologicalProcess-EBI-UniProt-GOA-ACAP-ARAP_08.05.2020_00h00	0.00914756	0.022344	0.00914756	0.0161428	[4, 5, 6, 7]	Group10	6.45161	6	[GLI1, IFT81, INTU, KIF7, RPGRIP1L, TXNDC15]
GO:0045880	positive regulation of smoothened signaling pathway	GO_BiologicalProcess-EBI-UniProt-GOA-ACAP-ARAP_08.05.2020_00h00	0.00780223	0.0219346	0.00914756	0.0161428	[4, 5, 6, 7, 8]	Group10	9.7561	4	[GLI1, INTU, KIF7, TXNDC15]
GO:0002088	lens development in camera-type eye	GO_BiologicalProcess-EBI-UniProt-GOA-ACAP-ARAP_08.05.2020_00h00	0.0311732	0.0459881	0.0311732	0.0333998	[3, 7, 8, 9]	Group11	5.49451	5	[CTNNB1, PROX1, SKI, SPRED1, UNC45B]
GO:0002089	lens morphogenesis in camera-type eye	GO_BiologicalProcess-EBI-UniProt-GOA-ACAP-ARAP_08.05.2020_00h00	0.00830402	0.021707	0.0311732	0.0333998	[3, 4, 7, 8, 9, 10]	Group11	13.6364	3	[CTNNB1, PROX1, SKI]
GO:0000186	activation of MAPKK activity	GO_BiologicalProcess-EBI-UniProt-GOA-ACAP-ARAP_08.05.2020_00h00	0.00880126	0.0226101	0.0229745	0.0287181	[6, 7, 8, 9, 10, 11, 12, 13, 14, 15]	Group12	7.57576	5	[DAB2IP, ERCC6, KIDINS220, MAP3K15, MAP3K3]
GO:0004712	protein serine/threonine/tyrosine kinase activity	GO_BiologicalProcess-EBI-UniProt-GOA-ACAP-ARAP_08.05.2020_00h00	0.0229745	0.0376176	0.0229745	0.0287181	[8, 9]	Group12	5.26316	6	[DAB2IP, DYRK3, ERCC6, KIDINS220, MAP3K15, MAP3K3]
GO:0072525	pyridine-containing compound biosynthetic process	GO_BiologicalProcess-EBI-UniProt-GOA-ACAP-ARAP_08.05.2020_00h00	0.00051881	0.0128838	0.00051881	0.00778215	[5]	Group13	14.2857	5	[NADSYN1, NMNAT3, NUDT12, PNPO, RNLS]
GO:0009435	NAD biosynthetic process	GO_BiologicalProcess-EBI-UniProt-GOA-ACAP-ARAP_08.05.2020_00h00	0.00219196	0.0136084	0.00051881	0.00778215	[8, 9, 10, 11]	Group13	13.7931	4	[NADSYN1, NMNAT3, NUDT12, RNLS]
GO:1904019	epithelial cell apoptotic process	GO_BiologicalProcess-EBI-UniProt-GOA-ACAP-ARAP_08.05.2020_00h00	0.0204477	0.0354268	0.0204477	0.0266709	[5]	Group14	5.40541	6	[ABL1, ANO6, DAB2IP, ITGA4, PIK3CG, PPARGC1A]
GO:0072577	endothelial cell apoptotic process	GO_BiologicalProcess-EBI-UniProt-GOA-ACAP-ARAP_08.05.2020_00h00	0.0239789	0.0388353	0.0204477	0.0266709	[6]	Group14	7.01754	4	[ABL1, ANO6, DAB2IP, ITGA4]
GO:0030902	hindbrain development	GO_BiologicalProcess-EBI-UniProt-GOA-ACAP-ARAP_08.05.2020_00h00	0.00885039	0.022351	0.0161244	0.0230349	[3, 5, 6, 7, 8]	Group15	4.94506	9	[ABL1, ATRN, CTNNB1, GLI1, PPARGC1A, PROX1, PTN, RERE, RPGRIP1L]
GO:0021549	cerebellum development	GO_BiologicalProcess-EBI-UniProt-GOA-ACAP-ARAP_08.05.2020_00h00	0.00305762	0.014237	0.0161244	0.0230349	[3, 4, 5, 7, 8, 9, 10]	Group15	6.34921	8	[ABL1, ATRN, GLI1, PPARGC1A, PROX1, PTN, RERE, RPGRIP1L]
GO:0072574	hepatocyte proliferation	GO_BiologicalProcess-EBI-UniProt-GOA-ACAP-ARAP_08.05.2020_00h00	0.0106093	0.0232469	0.0161244	0.0230349	[5, 7, 8, 9, 10]	Group15	12.5	3	[GLI1, PROX1, PTN]
GO:0043903	regulation of interspecies interactions between organisms	GO_BiologicalProcess-EBI-UniProt-GOA-ACAP-ARAP_08.05.2020_00h00	0.0279597	0.0425102	0.0279597	0.0322612	[2, 3]	Group16	4.13223	10	[EXOC7, FMR1, ILF3, LARP1, P4HB, PDE12, PROX1, REST, TNIP1, TOP2A]
GO:1903902	positive regulation of viral life cycle	GO_BiologicalProcess-EBI-UniProt-GOA-ACAP-ARAP_08.05.2020_00h00	0.0099528	0.0228149	0.0279597	0.0322612	[3, 4, 5, 6]	Group16	7.35294	5	[FMR1, LARP1, P4HB, PDE12, TOP2A]
GO:0045070	positive regulation of viral genome replication	GO_BiologicalProcess-EBI-UniProt-GOA-ACAP-ARAP_08.05.2020_00h00	0.0339336	0.0490884	0.0279597	0.0322612	[4, 5, 6, 7]	Group16	8.10811	3	[LARP1, PDE12, TOP2A]
GO:0005085	guanyl-nucleotide exchange factor activity	GO_BiologicalProcess-EBI-UniProt-GOA-ACAP-ARAP_08.05.2020_00h00	0.00282577	0.0140347	0.00417646	0.0139215	[4]	Group17	4.91803	12	[ARFGEF1, ARHGEF3, ARHGEF37, DENND4B, DENND6A, DOCK7, ECT2, PLCE1, RAPGEFL1, RCBTB2, SOS2, TIAM2]
GO:0005088	Ras guanyl-nucleotide exchange factor activity	GO_BiologicalProcess-EBI-UniProt-GOA-ACAP-ARAP_08.05.2020_00h00	0.0115336	0.0249059	0.00417646	0.0139215	[5]	Group17	5.51181	7	[ARHGEF3, ARHGEF37, DENND4B, DENND6A, ECT2, RCBTB2, TIAM2]
GO:0051056	regulation of small GTPase mediated signal transduction	GO_BiologicalProcess-EBI-UniProt-GOA-ACAP-ARAP_08.05.2020_00h00	0.00904937	0.0224726	0.00417646	0.0139215	[5, 6, 7]	Group17	4.01146	14	[ABL1, AMOT, ARFGEF1, ARHGAP25, ARHGEF3, AUTS2, CD2AP, DAB2IP, DENND4B, ECT2, PLCE1, RALBP1, SOS2, TIAM2]
GO:0034404	nucleobase-containing small molecule biosynthetic process	GO_BiologicalProcess-EBI-UniProt-GOA-ACAP-ARAP_08.05.2020_00h00	0.00786805	0.0213153	0.00631101	0.0145639	[4, 5, 6]	Group18	5.9322	7	[CNP, DFFB, IMPDH2, NME7, NUDT12, SMPDL3A, SMUG1]
GO:1901659	glycosyl compound biosynthetic process	GO_BiologicalProcess-EBI-UniProt-GOA-ACAP-ARAP_08.05.2020_00h00	0.0176998	0.0321618	0.00631101	0.0145639	[5]	Group18	7.69231	4	[DFFB, IMPDH2, NME7, TYW3]
GO:0009141	nucleoside triphosphate metabolic process	GO_BiologicalProcess-EBI-UniProt-GOA-ACAP-ARAP_08.05.2020_00h00	0.0257032	0.0403135	0.00631101	0.0145639	[5, 6, 7]	Group18	5.12821	6	[ATP5F1C, DFFB, IMPDH2, NME7, PPARGC1A, SMPDL3A]
GO:0009201	ribonucleoside triphosphate biosynthetic process	GO_BiologicalProcess-EBI-UniProt-GOA-ACAP-ARAP_08.05.2020_00h00	0.0164171	0.0305768	0.00631101	0.0145639	[7, 8, 9]	Group18	6.49351	5	[ATP5F1C, DFFB, IMPDH2, NME7, PPARGC1A]
GO:0055088	lipid homeostasis	GO_BiologicalProcess-EBI-UniProt-GOA-ACAP-ARAP_08.05.2020_00h00	0.0344798	0.0493989	0.00189612	0.00948059	[5]	Group19	4.40252	7	[ABCG1, ACOX1, GPAM, HNF1A, NPC1, PNPLA2, SCARB1]
GO:0006639	acylglycerol metabolic process	GO_BiologicalProcess-EBI-UniProt-GOA-ACAP-ARAP_08.05.2020_00h00	0.00191363	0.012397	0.00189612	0.00948059	[5, 6]	Group19	6.25	9	[DGKG, GPAM, LPIN3, LYPLA2, PGS1, PIK3CG, PLCE1, PNPLA2, SCARB1]
GO:0046463	acylglycerol biosynthetic process	GO_BiologicalProcess-EBI-UniProt-GOA-ACAP-ARAP_08.05.2020_00h00	0.00244671	0.01302	0.00189612	0.00948059	[5, 6, 7]	Group19	10.2041	5	[GPAM, LPIN3, PLCE1, PNPLA2, SCARB1]
GO:0046339	diacylglycerol metabolic process	GO_BiologicalProcess-EBI-UniProt-GOA-ACAP-ARAP_08.05.2020_00h00	0.00144376	0.0113221	0.00189612	0.00948059	[6, 7]	Group19	15.3846	4	[DGKG, PGS1, PLCE1, PNPLA2]
GO:0001510	RNA methylation	GO_BiologicalProcess-EBI-UniProt-GOA-ACAP-ARAP_08.05.2020_00h00	0.00595981	0.0206514	0.000904556	0.00904556	[4, 5, 6, 7, 8]	Group20	7.05882	6	[HSD17B10, METTL15, PCIF1, TRMT44, TYW3, WDR4]
GO:0009451	RNA modification	GO_BiologicalProcess-EBI-UniProt-GOA-ACAP-ARAP_08.05.2020_00h00	0.000540392	0.0100648	0.000904556	0.00904556	[5, 6, 7]	Group20	6.35838	11	[C9orf64, HSD17B10, METTL15, MOCS3, NHP2, PCIF1, TNIP1, TRIT1, TRMT44, TYW3, WDR4]
GO:0006399	tRNA metabolic process	GO_BiologicalProcess-EBI-UniProt-GOA-ACAP-ARAP_08.05.2020_00h00	0.00430076	0.0178003	0.000904556	0.00904556	[7, 8]	Group20	5.18135	10	[C9orf64, DARS1, EXOSC7, FAM98B, HSD17B10, MOCS3, TRIT1, TRMT44, TYW3, WDR4]
GO:0008033	tRNA processing	GO_BiologicalProcess-EBI-UniProt-GOA-ACAP-ARAP_08.05.2020_00h00	0.00486099	0.0185715	0.000904556	0.00904556	[7, 8, 9]	Group20	5.88235	8	[C9orf64, FAM98B, HSD17B10, MOCS3, TRIT1, TRMT44, TYW3, WDR4]
GO:0030488	tRNA methylation	GO_BiologicalProcess-EBI-UniProt-GOA-ACAP-ARAP_08.05.2020_00h00	0.00780223	0.0219346	0.000904556	0.00904556	[5, 6, 7, 8, 9, 10, 11]	Group20	9.7561	4	[HSD17B10, TRMT44, TYW3, WDR4]
GO:1904874	positive regulation of telomerase RNA localization to Cajal body	GO_BiologicalProcess-EBI-UniProt-GOA-ACAP-ARAP_08.05.2020_00h00	0.00328832	0.0148473	0.00825037	0.0154694	[2, 3, 4, 5, 6, 7, 8]	Group21	18.75	3	[CCT4, NHP2, TNIP1]
GO:0090671	telomerase RNA localization to Cajal body	GO_BiologicalProcess-EBI-UniProt-GOA-ACAP-ARAP_08.05.2020_00h00	0.00632393	0.0196305	0.00825037	0.0154694	[5, 6]	Group21	15	3	[CCT4, NHP2, TNIP1]
GO:0051054	positive regulation of DNA metabolic process	GO_BiologicalProcess-EBI-UniProt-GOA-ACAP-ARAP_08.05.2020_00h00	0.0213676	0.0361792	0.00825037	0.0154694	[4, 5, 6, 7, 8]	Group21	4.2654	9	[ARID2, CCT4, CTNNB1, ERCC6, FANCB, PAXIP1, PPARGC1A, TIMELESS, TNIP1]
GO:2001252	positive regulation of chromosome organization	GO_BiologicalProcess-EBI-UniProt-GOA-ACAP-ARAP_08.05.2020_00h00	0.0147543	0.0289262	0.00825037	0.0154694	[5, 6, 7]	Group21	4.54545	9	[AKAP8L, ANAPC5, AUTS2, CCT4, CTNNB1, FMR1, PAXIP1, PPARGC1A, TNIP1]
GO:0051973	positive regulation of telomerase activity	GO_BiologicalProcess-EBI-UniProt-GOA-ACAP-ARAP_08.05.2020_00h00	0.0339336	0.0490884	0.00825037	0.0154694	[6, 7, 8, 9, 10, 11, 12]	Group21	8.10811	3	[CCT4, CTNNB1, TNIP1]
GO:0010632	regulation of epithelial cell migration	GO_BiologicalProcess-EBI-UniProt-GOA-ACAP-ARAP_08.05.2020_00h00	0.0267895	0.0411509	0.0141843	0.0223963	[3, 4, 5, 6, 7]	Group22	4.20168	10	[ABL1, DAB2IP, DNAJA4, MAP3K3, PIK3C2A, PPM1F, PROX1, PTN, SCARB1, SPRED1]
GO:0043542	endothelial cell migration	GO_BiologicalProcess-EBI-UniProt-GOA-ACAP-ARAP_08.05.2020_00h00	0.00465823	0.0182651	0.0141843	0.0223963	[5, 6, 7]	Group22	4.84582	11	[ABL1, AMOT, DAB2IP, DNAJA4, MAP3K3, PAXIP1, PIK3C2A, PROX1, PTN, SCARB1, SPRED1]
GO:0043534	blood vessel endothelial cell migration	GO_BiologicalProcess-EBI-UniProt-GOA-ACAP-ARAP_08.05.2020_00h00	0.0328868	0.0480405	0.0141843	0.0223963	[6, 7, 8]	Group22	4.83871	6	[ABL1, AMOT, MAP3K3, PIK3C2A, SCARB1, SPRED1]
GO:0002042	cell migration involved in sprouting angiogenesis	GO_BiologicalProcess-EBI-UniProt-GOA-ACAP-ARAP_08.05.2020_00h00	0.0239789	0.0388353	0.0141843	0.0223963	[5, 6, 7, 8, 9, 10, 11, 12]	Group22	7.01754	4	[ABL1, MAP3K3, PIK3C2A, SPRED1]
GO:0090049	regulation of cell migration involved in sprouting angiogenesis	GO_BiologicalProcess-EBI-UniProt-GOA-ACAP-ARAP_08.05.2020_00h00	0.00714737	0.0208815	0.0141843	0.0223963	[6, 7, 8, 9, 10, 11, 12, 13]	Group22	10	4	[ABL1, MAP3K3, PIK3C2A, SPRED1]
GO:1902904	negative regulation of supramolecular fiber organization	GO_BiologicalProcess-EBI-UniProt-GOA-ACAP-ARAP_08.05.2020_00h00	0.00357578	0.0156703	0.00639328	0.0136999	[4, 5, 6]	Group23	5.6962	9	[ARFGEF1, CAPZB, MKKS, PLEKHH2, PPFIA1, PPP1R9A, TMOD4, TWF1, WASF2]
GO:0051494	negative regulation of cytoskeleton organization	GO_BiologicalProcess-EBI-UniProt-GOA-ACAP-ARAP_08.05.2020_00h00	0.00554454	0.0196699	0.00639328	0.0136999	[5, 6, 7]	Group23	5.32544	9	[ARFGEF1, CAPZB, MKKS, PLEKHH2, PPFIA1, PPP1R9A, TMOD4, TWF1, WASF2]
GO:0010591	regulation of lamellipodium assembly	GO_BiologicalProcess-EBI-UniProt-GOA-ACAP-ARAP_08.05.2020_00h00	0.000864063	0.00858302	0.00639328	0.0136999	[6, 7, 8]	Group23	12.8205	5	[AUTS2, CAPZB, PLCE1, TWF1, WASF2]
GO:0010592	positive regulation of lamellipodium assembly	GO_BiologicalProcess-EBI-UniProt-GOA-ACAP-ARAP_08.05.2020_00h00	0.0146965	0.0291971	0.00639328	0.0136999	[5, 6, 7, 8, 9]	Group23	11.1111	3	[AUTS2, PLCE1, WASF2]
GO:0030032	lamellipodium assembly	GO_BiologicalProcess-EBI-UniProt-GOA-ACAP-ARAP_08.05.2020_00h00	0.0132746	0.027858	0.00639328	0.0136999	[7]	Group23	6.84932	5	[AUTS2, CAPZB, PLCE1, TWF1, WASF2]
GO:0030835	negative regulation of actin filament depolymerization	GO_BiologicalProcess-EBI-UniProt-GOA-ACAP-ARAP_08.05.2020_00h00	0.00922748	0.0221757	0.00639328	0.0136999	[5, 6, 7, 8, 9, 10, 11]	Group23	9.30233	4	[CAPZB, PLEKHH2, TMOD4, TWF1]
GO:0046834	lipid phosphorylation	GO_BiologicalProcess-EBI-UniProt-GOA-ACAP-ARAP_08.05.2020_00h00	0.00977791	0.0227642	0.0156377	0.0234566	[5, 6]	Group24	5.69106	7	[DAB2IP, DGKG, EFR3A, FGFR3, PIK3C2A, PIK3C2B, PIK3CG]
GO:0048015	phosphatidylinositol-mediated signaling	GO_BiologicalProcess-EBI-UniProt-GOA-ACAP-ARAP_08.05.2020_00h00	0.00674428	0.0205081	0.0156377	0.0234566	[5, 6, 7]	Group24	4.85437	10	[DAB2IP, ERBB2, EXOC7, INPP5E, NCF1, PIK3AP1, PIK3C2A, PIK3C2B, PIK3CG, PLCE1]
GO:0014065	phosphatidylinositol 3-kinase signaling	GO_BiologicalProcess-EBI-UniProt-GOA-ACAP-ARAP_08.05.2020_00h00	0.0137875	0.0281417	0.0156377	0.0234566	[6, 7, 8]	Group24	4.90798	8	[DAB2IP, ERBB2, INPP5E, NCF1, PIK3AP1, PIK3C2A, PIK3C2B, PIK3CG]
GO:0038127	ERBB signaling pathway	GO_BiologicalProcess-EBI-UniProt-GOA-ACAP-ARAP_08.05.2020_00h00	0.0246264	0.0394552	0.0156377	0.0234566	[6, 7, 8]	Group24	4.72973	7	[ABL1, AFAP1L2, DAB2IP, ERBB2, NCF1, PIK3C2A, PLCE1]
GO:0016303	1-phosphatidylinositol-3-kinase activity	GO_BiologicalProcess-EBI-UniProt-GOA-ACAP-ARAP_08.05.2020_00h00	0.0162299	0.0306109	0.0156377	0.0234566	[8, 9, 10]	Group24	10.7143	3	[PIK3C2A, PIK3C2B, PIK3CG]
GO:0035005	1-phosphatidylinositol-4-phosphate 3-kinase activity	GO_BiologicalProcess-EBI-UniProt-GOA-ACAP-ARAP_08.05.2020_00h00	0.000368698	0.0109872	0.0156377	0.0234566	[8, 9, 10]	Group24	37.5	3	[PIK3C2A, PIK3C2B, PIK3CG]
GO:0090501	RNA phosphodiester bond hydrolysis	GO_BiologicalProcess-EBI-UniProt-GOA-ACAP-ARAP_08.05.2020_00h00	0.00826298	0.0219854	0.0425963	0.0425963	[6, 7]	Group25	5	9	[DCPS, EXD2, EXO1, EXOSC7, NHP2, NUDT21, PAN3, PDE12, TMBIM6]
GO:0004527	exonuclease activity	GO_BiologicalProcess-EBI-UniProt-GOA-ACAP-ARAP_08.05.2020_00h00	0.00914756	0.022344	0.0425963	0.0425963	[7, 8]	Group25	6.45161	6	[DCPS, EXD2, EXO1, EXOSC7, PAN3, PDE12]
GO:0004540	ribonuclease activity	GO_BiologicalProcess-EBI-UniProt-GOA-ACAP-ARAP_08.05.2020_00h00	0.0169044	0.0310957	0.0425963	0.0425963	[7, 8]	Group25	5.10949	7	[DCPS, EXD2, EXO1, EXOSC7, PAN3, PDE12, TMBIM6]
GO:0000288	nuclear-transcribed mRNA catabolic process, deadenylation-dependent decay	GO_BiologicalProcess-EBI-UniProt-GOA-ACAP-ARAP_08.05.2020_00h00	0.0164171	0.0305768	0.0425963	0.0425963	[7, 8, 9, 10]	Group25	6.49351	5	[DCPS, EXOSC7, PAN3, PDE12, TTC37]
GO:0008408	3'-5' exonuclease activity	GO_BiologicalProcess-EBI-UniProt-GOA-ACAP-ARAP_08.05.2020_00h00	0.0298595	0.04494	0.0425963	0.0425963	[8, 9]	Group25	6.55738	4	[EXD2, EXOSC7, PAN3, PDE12]
GO:0043928	exonucleolytic catabolism of deadenylated mRNA	GO_BiologicalProcess-EBI-UniProt-GOA-ACAP-ARAP_08.05.2020_00h00	0.0251975	0.0399408	0.0425963	0.0425963	[8, 9, 10, 11]	Group25	9.09091	3	[DCPS, EXOSC7, TTC37]
GO:0035066	positive regulation of histone acetylation	GO_BiologicalProcess-EBI-UniProt-GOA-ACAP-ARAP_08.05.2020_00h00	0.0251975	0.0399408	0.00143095	0.0107321	[7, 8, 9, 10, 11, 12, 13]	Group26	9.09091	3	[AUTS2, PAXIP1, PPARGC1A]
GO:0051571	positive regulation of histone H3-K4 methylation	GO_BiologicalProcess-EBI-UniProt-GOA-ACAP-ARAP_08.05.2020_00h00	0.00632393	0.0196305	0.00143095	0.0107321	[7, 8, 9, 10, 11, 12, 13]	Group26	15	3	[AUTS2, CTNNB1, PAXIP1]
GO:0051054	positive regulation of DNA metabolic process	GO_BiologicalProcess-EBI-UniProt-GOA-ACAP-ARAP_08.05.2020_00h00	0.0213676	0.0361792	0.00143095	0.0107321	[4, 5, 6, 7, 8]	Group26	4.2654	9	[ARID2, CCT4, CTNNB1, ERCC6, FANCB, PAXIP1, PPARGC1A, TIMELESS, TNIP1]
GO:2001252	positive regulation of chromosome organization	GO_BiologicalProcess-EBI-UniProt-GOA-ACAP-ARAP_08.05.2020_00h00	0.0147543	0.0289262	0.00143095	0.0107321	[5, 6, 7]	Group26	4.54545	9	[AKAP8L, ANAPC5, AUTS2, CCT4, CTNNB1, FMR1, PAXIP1, PPARGC1A, TNIP1]
GO:0006473	protein acetylation	GO_BiologicalProcess-EBI-UniProt-GOA-ACAP-ARAP_08.05.2020_00h00	0.0213676	0.0361792	0.00143095	0.0107321	[7, 8]	Group26	4.2654	9	[AUTS2, GTF3C4, HNF1A, JADE3, MCRS1, MED24, NAA25, PAXIP1, PPARGC1A]
GO:0031056	regulation of histone modification	GO_BiologicalProcess-EBI-UniProt-GOA-ACAP-ARAP_08.05.2020_00h00	0.0120099	0.025564	0.00143095	0.0107321	[6, 7, 8, 9]	Group26	5.03145	8	[AKAP8L, AUTS2, CTNNB1, FMR1, PAXIP1, PPARGC1A, SKI, UBR5]
GO:0031058	positive regulation of histone modification	GO_BiologicalProcess-EBI-UniProt-GOA-ACAP-ARAP_08.05.2020_00h00	0.0146478	0.0294936	0.00143095	0.0107321	[6, 7, 8, 9, 10]	Group26	5.82524	6	[AKAP8L, AUTS2, CTNNB1, FMR1, PAXIP1, PPARGC1A]
GO:0016573	histone acetylation	GO_BiologicalProcess-EBI-UniProt-GOA-ACAP-ARAP_08.05.2020_00h00	0.0152415	0.0294932	0.00143095	0.0107321	[7, 8, 9, 10, 11]	Group26	4.81928	8	[AUTS2, GTF3C4, HNF1A, JADE3, MCRS1, MED24, PAXIP1, PPARGC1A]
GO:0051973	positive regulation of telomerase activity	GO_BiologicalProcess-EBI-UniProt-GOA-ACAP-ARAP_08.05.2020_00h00	0.0339336	0.0490884	0.00143095	0.0107321	[6, 7, 8, 9, 10, 11, 12]	Group26	8.10811	3	[CCT4, CTNNB1, TNIP1]
GO:2000144	positive regulation of DNA-templated transcription, initiation	GO_BiologicalProcess-EBI-UniProt-GOA-ACAP-ARAP_08.05.2020_00h00	0.000337398	0.0125681	0.00143095	0.0107321	[6, 7, 8, 9, 10, 11, 12]	Group26	15.625	5	[CTNNB1, ERCC6, HNF1A, PAXIP1, TAF6]
GO:2001020	regulation of response to DNA damage stimulus	GO_BiologicalProcess-EBI-UniProt-GOA-ACAP-ARAP_08.05.2020_00h00	0.000231643	0.0172574	5.05248e-05	0.00151574	[4, 5, 6]	Group27	5.85774	14	[ABL1, ARID2, DYRK3, ERCC6, FANCB, FIGN, FMR1, PAXIP1, RECQL5, RINT1, SPRED1, TIMELESS, UBQLN4, UBR5]
GO:2001021	negative regulation of response to DNA damage stimulus	GO_BiologicalProcess-EBI-UniProt-GOA-ACAP-ARAP_08.05.2020_00h00	0.00783618	0.021622	5.05248e-05	0.00151574	[3, 4, 5, 6, 7]	Group27	6.66667	6	[DYRK3, ERCC6, FANCB, RECQL5, UBQLN4, UBR5]
GO:2001022	positive regulation of response to DNA damage stimulus	GO_BiologicalProcess-EBI-UniProt-GOA-ACAP-ARAP_08.05.2020_00h00	0.00624871	0.0198097	5.05248e-05	0.00151574	[3, 4, 5, 6, 7]	Group27	6.19469	7	[ARID2, ERCC6, FANCB, FMR1, PAXIP1, SPRED1, TIMELESS]
GO:0006310	DNA recombination	GO_BiologicalProcess-EBI-UniProt-GOA-ACAP-ARAP_08.05.2020_00h00	0.00605209	0.0196035	5.05248e-05	0.00151574	[5, 6, 7]	Group27	4.30769	14	[ARID2, ERCC6, EXD2, EXO1, FANCB, FIGN, LRIG1, MCRS1, PAXIP1, RECQL, RECQL5, TIMELESS, TOP2A, UBQLN4]
GO:0051054	positive regulation of DNA metabolic process	GO_BiologicalProcess-EBI-UniProt-GOA-ACAP-ARAP_08.05.2020_00h00	0.0213676	0.0361792	5.05248e-05	0.00151574	[4, 5, 6, 7, 8]	Group27	4.2654	9	[ARID2, CCT4, CTNNB1, ERCC6, FANCB, PAXIP1, PPARGC1A, TIMELESS, TNIP1]
GO:2001252	positive regulation of chromosome organization	GO_BiologicalProcess-EBI-UniProt-GOA-ACAP-ARAP_08.05.2020_00h00	0.0147543	0.0289262	5.05248e-05	0.00151574	[5, 6, 7]	Group27	4.54545	9	[AKAP8L, ANAPC5, AUTS2, CCT4, CTNNB1, FMR1, PAXIP1, PPARGC1A, TNIP1]
GO:0000018	regulation of DNA recombination	GO_BiologicalProcess-EBI-UniProt-GOA-ACAP-ARAP_08.05.2020_00h00	0.0016329	0.0115858	5.05248e-05	0.00151574	[5, 6, 7, 8]	Group27	7.01754	8	[ARID2, ERCC6, FANCB, FIGN, PAXIP1, RECQL5, TIMELESS, UBQLN4]
GO:0006302	double-strand break repair	GO_BiologicalProcess-EBI-UniProt-GOA-ACAP-ARAP_08.05.2020_00h00	0.00296913	0.014271	5.05248e-05	0.00151574	[6, 7, 8]	Group27	4.67626	13	[ARID2, DNTT, ERCC6, EXD2, FANCB, FIGN, NHEJ1, PAXIP1, RECQL, RECQL5, TIMELESS, UBQLN4, UBR5]
GO:0045911	positive regulation of DNA recombination	GO_BiologicalProcess-EBI-UniProt-GOA-ACAP-ARAP_08.05.2020_00h00	0.00223166	0.0127891	5.05248e-05	0.00151574	[5, 6, 7, 8, 9]	Group27	10.4167	5	[ARID2, ERCC6, FANCB, PAXIP1, TIMELESS]
GO:2000779	regulation of double-strand break repair	GO_BiologicalProcess-EBI-UniProt-GOA-ACAP-ARAP_08.05.2020_00h00	0.000317006	0.0157446	5.05248e-05	0.00151574	[6, 7, 8, 9]	Group27	8.98876	8	[ARID2, ERCC6, FANCB, FIGN, RECQL5, TIMELESS, UBQLN4, UBR5]
GO:2000780	negative regulation of double-strand break repair	GO_BiologicalProcess-EBI-UniProt-GOA-ACAP-ARAP_08.05.2020_00h00	0.000593085	0.00883696	5.05248e-05	0.00151574	[5, 6, 7, 8, 9, 10]	Group27	13.8889	5	[ERCC6, FANCB, RECQL5, UBQLN4, UBR5]
GO:0000724	double-strand break repair via homologous recombination	GO_BiologicalProcess-EBI-UniProt-GOA-ACAP-ARAP_08.05.2020_00h00	0.00276249	0.0141935	5.05248e-05	0.00151574	[7, 8, 9]	Group27	5.92105	9	[ARID2, ERCC6, EXD2, FANCB, FIGN, RECQL, RECQL5, TIMELESS, UBQLN4]
GO:2000042	negative regulation of double-strand break repair via homologous recombination	GO_BiologicalProcess-EBI-UniProt-GOA-ACAP-ARAP_08.05.2020_00h00	0.00941538	0.0222681	5.05248e-05	0.00151574	[6, 7, 8, 9, 10, 11]	Group27	13.0435	3	[FANCB, RECQL5, UBQLN4]
GO:0051973	positive regulation of telomerase activity	GO_BiologicalProcess-EBI-UniProt-GOA-ACAP-ARAP_08.05.2020_00h00	0.0339336	0.0490884	5.05248e-05	0.00151574	[6, 7, 8, 9, 10, 11, 12]	Group27	8.10811	3	[CCT4, CTNNB1, TNIP1]
GO:2000144	positive regulation of DNA-templated transcription, initiation	GO_BiologicalProcess-EBI-UniProt-GOA-ACAP-ARAP_08.05.2020_00h00	0.000337398	0.0125681	5.05248e-05	0.00151574	[6, 7, 8, 9, 10, 11, 12]	Group27	15.625	5	[CTNNB1, ERCC6, HNF1A, PAXIP1, TAF6]
GO:0071827	plasma lipoprotein particle organization	GO_BiologicalProcess-EBI-UniProt-GOA-ACAP-ARAP_08.05.2020_00h00	0.020071	0.0356022	0.00204867	0.00878002	[2, 6]	Group28	7.40741	4	[ABCG1, P4HB, PLTP, SCARB1]
GO:0006694	steroid biosynthetic process	GO_BiologicalProcess-EBI-UniProt-GOA-ACAP-ARAP_08.05.2020_00h00	0.022548	0.0373295	0.00204867	0.00878002	[5]	Group28	4.22535	9	[ABCB11, ABCG1, GPAM, HNF1A, PPARGC1A, PROX1, REST, SCARB1, STARD3]
GO:0015748	organophosphate ester transport	GO_BiologicalProcess-EBI-UniProt-GOA-ACAP-ARAP_08.05.2020_00h00	0.000537598	0.0114432	0.00204867	0.00878002	[5]	Group28	6.84932	10	[ABCG1, ANO6, ATP10A, ATP11B, ATP9B, OSBPL5, PLTP, SCARB1, SLC25A21, SLC25A48]
GO:0055088	lipid homeostasis	GO_BiologicalProcess-EBI-UniProt-GOA-ACAP-ARAP_08.05.2020_00h00	0.0344798	0.0493989	0.00204867	0.00878002	[5]	Group28	4.40252	7	[ABCG1, ACOX1, GPAM, HNF1A, NPC1, PNPLA2, SCARB1]
GO:0008206	bile acid metabolic process	GO_BiologicalProcess-EBI-UniProt-GOA-ACAP-ARAP_08.05.2020_00h00	0.0176998	0.0321618	0.00204867	0.00878002	[4, 5, 7]	Group28	7.69231	4	[ABCB11, HNF1A, NPC1, PROX1]
GO:0005319	lipid transporter activity	GO_BiologicalProcess-EBI-UniProt-GOA-ACAP-ARAP_08.05.2020_00h00	0.00109127	0.00956465	0.00204867	0.00878002	[5, 6]	Group28	6.25	10	[ABCB11, ABCG1, ANO6, ATP10A, ATP11B, ATP9B, NPC1, OSBPL5, PLTP, STARD3]
GO:0034375	high-density lipoprotein particle remodeling	GO_BiologicalProcess-EBI-UniProt-GOA-ACAP-ARAP_08.05.2020_00h00	0.00465706	0.0187541	0.00204867	0.00878002	[4, 5, 8]	Group28	16.6667	3	[ABCG1, PLTP, SCARB1]
GO:0015914	phospholipid transport	GO_BiologicalProcess-EBI-UniProt-GOA-ACAP-ARAP_08.05.2020_00h00	0.000608383	0.00824083	0.00204867	0.00878002	[5, 6, 7]	Group28	8.16327	8	[ABCG1, ANO6, ATP10A, ATP11B, ATP9B, OSBPL5, PLTP, SCARB1]
GO:0046463	acylglycerol biosynthetic process	GO_BiologicalProcess-EBI-UniProt-GOA-ACAP-ARAP_08.05.2020_00h00	0.00244671	0.01302	0.00204867	0.00878002	[5, 6, 7]	Group28	10.2041	5	[GPAM, LPIN3, PLCE1, PNPLA2, SCARB1]
GO:0140303	intramembrane lipid transporter activity	GO_BiologicalProcess-EBI-UniProt-GOA-ACAP-ARAP_08.05.2020_00h00	0.000593085	0.00883696	0.00204867	0.00878002	[5, 6, 7]	Group28	13.8889	5	[ABCG1, ANO6, ATP10A, ATP11B, ATP9B]
GO:0015248	sterol transporter activity	GO_BiologicalProcess-EBI-UniProt-GOA-ACAP-ARAP_08.05.2020_00h00	0.000675055	0.00838193	0.00204867	0.00878002	[6, 7]	Group28	13.5135	5	[ABCG1, NPC1, OSBPL5, PLTP, STARD3]
GO:0030301	cholesterol transport	GO_BiologicalProcess-EBI-UniProt-GOA-ACAP-ARAP_08.05.2020_00h00	0.00225429	0.0124404	0.00204867	0.00878002	[6, 7]	Group28	7.44681	7	[ABCG1, HNF1A, NPC1, OSBPL5, PLTP, SCARB1, STARD3]
GO:0055091	phospholipid homeostasis	GO_BiologicalProcess-EBI-UniProt-GOA-ACAP-ARAP_08.05.2020_00h00	0.00219925	0.0131076	0.00204867	0.00878002	[6, 7]	Group28	21.4286	3	[ABCG1, GPAM, HNF1A]
GO:0120013	lipid transfer activity	GO_BiologicalProcess-EBI-UniProt-GOA-ACAP-ARAP_08.05.2020_00h00	0.013502	0.0279417	0.00204867	0.00878002	[6, 7]	Group28	8.33333	4	[ABCG1, OSBPL5, PLTP, STARD3]
GO:0005548	phospholipid transporter activity	GO_BiologicalProcess-EBI-UniProt-GOA-ACAP-ARAP_08.05.2020_00h00	0.0176998	0.0321618	0.00204867	0.00878002	[6, 7, 8]	Group28	7.69231	4	[ABCG1, ANO6, OSBPL5, PLTP]
GO:0033344	cholesterol efflux	GO_BiologicalProcess-EBI-UniProt-GOA-ACAP-ARAP_08.05.2020_00h00	0.0155115	0.029631	0.00204867	0.00878002	[7, 8]	Group28	8	4	[ABCG1, NPC1, PLTP, SCARB1]
GO:0043691	reverse cholesterol transport	GO_BiologicalProcess-EBI-UniProt-GOA-ACAP-ARAP_08.05.2020_00h00	0.00545221	0.0203095	0.00204867	0.00878002	[7, 8]	Group28	15.7895	3	[ABCG1, HNF1A, SCARB1]
GO:0120020	cholesterol transfer activity	GO_BiologicalProcess-EBI-UniProt-GOA-ACAP-ARAP_08.05.2020_00h00	0.00941538	0.0222681	0.00204867	0.00878002	[8, 9]	Group28	13.0435	3	[ABCG1, PLTP, STARD3]
GO:0032970	regulation of actin filament-based process	GO_BiologicalProcess-EBI-UniProt-GOA-ACAP-ARAP_08.05.2020_00h00	0.000841221	0.00964169	0.00178087	0.0106852	[3, 4]	Group29	4.48113	19	[ABL1, ARFGEF1, CAPZB, CD2AP, CFL2, ECT2, FRMD6, IQGAP2, MKKS, PAM, PLEKHH2, PPFIA1, PPM1F, PPP1R9A, PROX1, TMOD4, TWF1, WASF2, WDR1]
GO:0043244	regulation of protein-containing complex disassembly	GO_BiologicalProcess-EBI-UniProt-GOA-ACAP-ARAP_08.05.2020_00h00	0.0115336	0.0249059	0.00178087	0.0106852	[4, 5, 6]	Group29	5.51181	7	[CAPZB, CFL2, PLEKHH2, TMOD4, TWF1, UBQLN4, WDR1]
GO:1902904	negative regulation of supramolecular fiber organization	GO_BiologicalProcess-EBI-UniProt-GOA-ACAP-ARAP_08.05.2020_00h00	0.00357578	0.0156703	0.00178087	0.0106852	[4, 5, 6]	Group29	5.6962	9	[ARFGEF1, CAPZB, MKKS, PLEKHH2, PPFIA1, PPP1R9A, TMOD4, TWF1, WASF2]
GO:0007015	actin filament organization	GO_BiologicalProcess-EBI-UniProt-GOA-ACAP-ARAP_08.05.2020_00h00	0.00157911	0.0117644	0.00178087	0.0106852	[4, 5, 7]	Group29	4.15755	19	[ABL1, ARFGEF1, ARHGAP25, CAPZB, CD2AP, CFL2, HSP90B1, IQGAP2, MKKS, PLEKHH2, PPFIA1, PPM1F, PPP1R9A, PROX1, TMOD4, TTC17, TWF1, WASF2, WDR1]
GO:0031032	actomyosin structure organization	GO_BiologicalProcess-EBI-UniProt-GOA-ACAP-ARAP_08.05.2020_00h00	5.61109e-05	0.00836053	0.00178087	0.0106852	[4, 7]	Group29	6.69856	14	[ABL1, CDC42BPB, CFL2, ECT2, FRMD6, MKKS, PGM5, PPFIA1, PPM1F, PPP1R9A, PROX1, TMOD4, WASF2, WDR1]
GO:0043242	negative regulation of protein-containing complex disassembly	GO_BiologicalProcess-EBI-UniProt-GOA-ACAP-ARAP_08.05.2020_00h00	0.0219991	0.03683	0.00178087	0.0106852	[4, 5, 6, 7]	Group29	6.0241	5	[CAPZB, PLEKHH2, TMOD4, TWF1, UBQLN4]
GO:0030239	myofibril assembly	GO_BiologicalProcess-EBI-UniProt-GOA-ACAP-ARAP_08.05.2020_00h00	0.0105656	0.0238527	0.00178087	0.0106852	[4, 5, 6, 7, 8]	Group29	7.24638	5	[CFL2, PGM5, PROX1, TMOD4, WDR1]
GO:0051494	negative regulation of cytoskeleton organization	GO_BiologicalProcess-EBI-UniProt-GOA-ACAP-ARAP_08.05.2020_00h00	0.00554454	0.0196699	0.00178087	0.0106852	[5, 6, 7]	Group29	5.32544	9	[ARFGEF1, CAPZB, MKKS, PLEKHH2, PPFIA1, PPP1R9A, TMOD4, TWF1, WASF2]
GO:0008154	actin polymerization or depolymerization	GO_BiologicalProcess-EBI-UniProt-GOA-ACAP-ARAP_08.05.2020_00h00	0.00601103	0.0199032	0.00178087	0.0106852	[5, 6, 8]	Group29	4.68085	11	[ARFGEF1, CAPZB, CFL2, IQGAP2, MKKS, PLEKHH2, PPP1R9A, TMOD4, TTC17, TWF1, WDR1]
GO:0110020	regulation of actomyosin structure organization	GO_BiologicalProcess-EBI-UniProt-GOA-ACAP-ARAP_08.05.2020_00h00	0.000959949	0.00893952	0.00178087	0.0106852	[5, 6, 7, 8]	Group29	7.61905	8	[ABL1, ECT2, MKKS, PPFIA1, PPM1F, PPP1R9A, PROX1, WASF2]
GO:0110053	regulation of actin filament organization	GO_BiologicalProcess-EBI-UniProt-GOA-ACAP-ARAP_08.05.2020_00h00	0.00176208	0.0119341	0.00178087	0.0106852	[5, 6, 7, 8]	Group29	4.7619	14	[ABL1, ARFGEF1, CAPZB, CFL2, IQGAP2, MKKS, PLEKHH2, PPFIA1, PPM1F, PPP1R9A, TMOD4, TWF1, WASF2, WDR1]
GO:0010591	regulation of lamellipodium assembly	GO_BiologicalProcess-EBI-UniProt-GOA-ACAP-ARAP_08.05.2020_00h00	0.000864063	0.00858302	0.00178087	0.0106852	[6, 7, 8]	Group29	12.8205	5	[AUTS2, CAPZB, PLCE1, TWF1, WASF2]
GO:0030032	lamellipodium assembly	GO_BiologicalProcess-EBI-UniProt-GOA-ACAP-ARAP_08.05.2020_00h00	0.0132746	0.027858	0.00178087	0.0106852	[7]	Group29	6.84932	5	[AUTS2, CAPZB, PLCE1, TWF1, WASF2]
GO:1900272	negative regulation of long-term synaptic potentiation	GO_BiologicalProcess-EBI-UniProt-GOA-ACAP-ARAP_08.05.2020_00h00	0.00136776	0.011322	0.00178087	0.0106852	[2, 3, 4, 5, 6, 7, 8, 9, 10, 11, 12]	Group29	25	3	[ABL1, PPP1R9A, PTN]
GO:0008064	regulation of actin polymerization or depolymerization	GO_BiologicalProcess-EBI-UniProt-GOA-ACAP-ARAP_08.05.2020_00h00	0.00550963	0.0200228	0.00178087	0.0106852	[6, 7, 8, 9]	Group29	5	10	[ARFGEF1, CAPZB, CFL2, IQGAP2, MKKS, PLEKHH2, PPP1R9A, TMOD4, TWF1, WDR1]
GO:0030042	actin filament depolymerization	GO_BiologicalProcess-EBI-UniProt-GOA-ACAP-ARAP_08.05.2020_00h00	0.000849492	0.00904102	0.00178087	0.0106852	[6, 7, 8, 9]	Group29	10.3448	6	[CAPZB, CFL2, PLEKHH2, TMOD4, TWF1, WDR1]
GO:0030834	regulation of actin filament depolymerization	GO_BiologicalProcess-EBI-UniProt-GOA-ACAP-ARAP_08.05.2020_00h00	0.000578091	0.00957062	0.00178087	0.0106852	[6, 7, 8, 9, 10]	Group29	11.1111	6	[CAPZB, CFL2, PLEKHH2, TMOD4, TWF1, WDR1]
GO:0030835	negative regulation of actin filament depolymerization	GO_BiologicalProcess-EBI-UniProt-GOA-ACAP-ARAP_08.05.2020_00h00	0.00922748	0.0221757	0.00178087	0.0106852	[5, 6, 7, 8, 9, 10, 11]	Group29	9.30233	4	[CAPZB, PLEKHH2, TMOD4, TWF1]
GO:0030837	negative regulation of actin filament polymerization	GO_BiologicalProcess-EBI-UniProt-GOA-ACAP-ARAP_08.05.2020_00h00	0.00774522	0.022193	0.00178087	0.0106852	[5, 6, 7, 8, 9, 10, 11]	Group29	7.8125	5	[ARFGEF1, CAPZB, MKKS, TMOD4, TWF1]
GO:0043149	stress fiber assembly	GO_BiologicalProcess-EBI-UniProt-GOA-ACAP-ARAP_08.05.2020_00h00	0.0212679	0.0364243	0.00178087	0.0106852	[5, 7, 8, 9, 11]	Group29	5.35714	6	[ABL1, MKKS, PPFIA1, PPM1F, PPP1R9A, WASF2]
GO:0051492	regulation of stress fiber assembly	GO_BiologicalProcess-EBI-UniProt-GOA-ACAP-ARAP_08.05.2020_00h00	0.0106087	0.0235926	0.00178087	0.0106852	[5, 6, 7, 8, 9, 10, 11, 12]	Group29	6.25	6	[ABL1, MKKS, PPFIA1, PPM1F, PPP1R9A, WASF2]
GO:0051497	negative regulation of stress fiber assembly	GO_BiologicalProcess-EBI-UniProt-GOA-ACAP-ARAP_08.05.2020_00h00	0.0195562	0.0351069	0.00178087	0.0106852	[6, 7, 8, 9, 10, 11, 12, 13]	Group29	10	3	[PPFIA1, PPP1R9A, WASF2]

## Sheet: Table S6
Table S6. ClueGO results of tetrapod-specific PSGs
GOID	GOTerm	Ontology Source	Term PValue	Term PValue Corrected with Benjamini-Hochberg	Group PValue	Group PValue Corrected with Benjamini-Hochberg	GOLevels	GOGroups	% Associated Genes	Nr. Genes	Associated Genes Found
GO:0000012	single strand break repair	GO_BiologicalProcess-EBI-UniProt-GOA-ACAP-ARAP_08.05.2020_00h00	0.00365898	0.0272818	0.00365898	0.00589502	[6, 7, 8]	Group00	27.2727	3	[LIG4, PARP1, TDP1]
GO:0034142	toll-like receptor 4 signaling pathway	GO_BiologicalProcess-EBI-UniProt-GOA-ACAP-ARAP_08.05.2020_00h00	0.00799075	0.0441048	0.00799075	0.00858266	[5, 6, 7]	Group01	11.9048	5	[EHHADH, LTF, LYN, NR1H4, TRIL]
GO:0034976	response to endoplasmic reticulum stress	GO_BiologicalProcess-EBI-UniProt-GOA-ACAP-ARAP_08.05.2020_00h00	0.00556365	0.0369461	0.00556365	0.0073339	[4]	Group02	5.94059	18	[ALOX5, APAF1, ATF6, ATP2A3, AUP1, CREBRF, EIF2B5, ELAVL4, ERO1A, FBXO2, FOXRED2, GET3, HYOU1, RCAN3, SGTA, UBA5, UGGT1, UGGT2]
GO:0035630	bone mineralization involved in bone maturation	GO_BiologicalProcess-EBI-UniProt-GOA-ACAP-ARAP_08.05.2020_00h00	0.0060662	0.0384796	0.0060662	0.00732999	[4, 6, 7, 8, 9]	Group03	23.0769	3	[IFT80, LTF, RFLNA]
GO:0042177	negative regulation of protein catabolic process	GO_BiologicalProcess-EBI-UniProt-GOA-ACAP-ARAP_08.05.2020_00h00	0.00985094	0.0492547	0.00985094	0.00985094	[4, 5, 6, 7]	Group04	7.0922	10	[CLEC16A, DEDD, N4BP1, NOP53, PDCL3, RGP1, RILP, SCO1, SERPINE2, SGTA]
GO:0072524	pyridine-containing compound metabolic process	GO_BiologicalProcess-EBI-UniProt-GOA-ACAP-ARAP_08.05.2020_00h00	0.00799075	0.0441048	0.00799075	0.00858266	[4]	Group05	11.9048	5	[HAAO, NAXE, NMRK1, PDXP, PSAT1]
GO:0016246	RNA interference	GO_BiologicalProcess-EBI-UniProt-GOA-ACAP-ARAP_08.05.2020_00h00	0.00172758	0.0193216	0.00172758	0.00455452	[5, 8, 9, 10]	Group06	22.2222	4	[ADAR, CLP1, NRDE2, TSN]
GO:0097049	motor neuron apoptotic process	GO_BiologicalProcess-EBI-UniProt-GOA-ACAP-ARAP_08.05.2020_00h00	0.00194778	0.0206952	0.00194778	0.0040347	[5, 6]	Group07	33.3333	3	[FADD, FASN, ZPR1]
GO:0005068	transmembrane receptor protein tyrosine kinase adaptor activity	GO_BiologicalProcess-EBI-UniProt-GOA-ACAP-ARAP_08.05.2020_00h00	0.00755114	0.0439621	0.00755114	0.00875932	[6, 7, 8]	Group08	21.4286	3	[GAB2, SH2B3, TRADD]
GO:0005975	carbohydrate metabolic process	GO_BiologicalProcess-EBI-UniProt-GOA-ACAP-ARAP_08.05.2020_00h00	0.00400104	0.029318	0.00400104	0.00610686	[3]	Group09	4.94905	34	[ALDOB, ARNT, B3GNT9, CHID1, CTBS, DHX8, EXT2, FUCA2, GALNT7, GAPDHS, GLA, GNPTAB, GYS1, H6PD, INPP5B, IPPK, KL, MAN2A2, MAN2C1, MLEC, MST1, NANP, NDC1, NUP107, PCK2, PCNX4, PFKFB3, PGM2, SCARB2, SLC23A2, SLC35B4, SLC4A4, SMPD3, YDJC]
GO:0016491	oxidoreductase activity	GO_BiologicalProcess-EBI-UniProt-GOA-ACAP-ARAP_08.05.2020_00h00	3.45134e-05	0.00146682	3.45134e-05	0.000166815	[3]	Group10	5.48246	50	[ACAD9, ALDH4A1, ALKBH5, ALOX5, CDH15, CIAPIN1, COX10, CYB561, CYP1B1, CYP20A1, CYP2U1, DCT, DHCR7, DHRS11, DLD, DUS1L, ECSIT, EHHADH, ERO1A, FASN, FOXRED2, GAPDHS, GLA, GMPR, H6PD, HAAO, HSD17B3, HTATIP2, IVD, KDM5A, KDM8, NCF2, NDUFA8, NDUFB10, NDUFB3, OXNAD1, P3H2, P3H3, PDPR, PLOD2, QSOX1, SCO2, SDR42E1, SDSL, SRD5A1, SRD5A3, SUOX, TYW5, UQCRC1, VKORC1L1]
GO:0001945	lymph vessel development	GO_BiologicalProcess-EBI-UniProt-GOA-ACAP-ARAP_08.05.2020_00h00	0.00605429	0.038986	0.00605429	0.00763367	[3, 5, 6, 7, 8]	Group11	16	4	[FLT4, HEG1, SVEP1, VEGFC]
GO:0019692	deoxyribose phosphate metabolic process	GO_BiologicalProcess-EBI-UniProt-GOA-ACAP-ARAP_08.05.2020_00h00	0.0027766	0.0245845	0.0027766	0.00503259	[4, 5]	Group12	15.1515	5	[ADA, CDADC1, NTHL1, PGM2, TBPL1]
GO:0022900	electron transport chain	GO_BiologicalProcess-EBI-UniProt-GOA-ACAP-ARAP_08.05.2020_00h00	0.00295289	0.0236788	0.00295289	0.00503728	[3, 4]	Group13	6.96517	14	[ALDH4A1, CIAPIN1, COX10, CYB561, DLD, HAAO, NCF2, NDUFA8, NDUFB10, NDUFB3, PINK1, SCO2, SRD5A1, UQCRC1]
GO:0006040	amino sugar metabolic process	GO_BiologicalProcess-EBI-UniProt-GOA-ACAP-ARAP_08.05.2020_00h00	0.00971798	0.0491683	0.00971798	0.010065	[4]	Group14	11.3636	5	[CTBS, GNPNAT1, NANP, POLG, UAP1]
GO:0046349	amino sugar biosynthetic process	GO_BiologicalProcess-EBI-UniProt-GOA-ACAP-ARAP_08.05.2020_00h00	0.0060662	0.0384796	0.00971798	0.010065	[5]	Group14	23.0769	3	[GNPNAT1, NANP, UAP1]
GO:0097192	extrinsic apoptotic signaling pathway in absence of ligand	GO_BiologicalProcess-EBI-UniProt-GOA-ACAP-ARAP_08.05.2020_00h00	0.00191268	0.0208433	0.00191268	0.00426675	[4, 5, 6, 7]	Group15	10.5263	8	[CASP9, CTNNA1, EYA2, EYA3, FADD, FASN, MAPK7, STRADB]
GO:2001240	negative regulation of extrinsic apoptotic signaling pathway in absence of ligand	GO_BiologicalProcess-EBI-UniProt-GOA-ACAP-ARAP_08.05.2020_00h00	0.00409854	0.0295233	0.00191268	0.00426675	[5, 6, 7, 8, 9, 10]	Group15	13.8889	5	[CTNNA1, EYA2, EYA3, MAPK7, STRADB]
GO:0051213	dioxygenase activity	GO_BiologicalProcess-EBI-UniProt-GOA-ACAP-ARAP_08.05.2020_00h00	0.00229776	0.0227104	0.00102264	0.00296565	[4]	Group16	9.375	9	[ALKBH5, ALOX5, HAAO, KDM5A, KDM8, P3H2, P3H3, PLOD2, TYW5]
GO:0016706	2-oxoglutarate-dependent dioxygenase activity	GO_BiologicalProcess-EBI-UniProt-GOA-ACAP-ARAP_08.05.2020_00h00	0.00292731	0.0239251	0.00102264	0.00296565	[5]	Group16	12.5	6	[ALKBH5, KDM8, P3H2, P3H3, PLOD2, TYW5]
GO:0018126	protein hydroxylation	GO_BiologicalProcess-EBI-UniProt-GOA-ACAP-ARAP_08.05.2020_00h00	0.00913313	0.0473363	0.00102264	0.00296565	[6, 7]	Group16	14.2857	4	[ERO1A, P3H2, P3H3, PLOD2]
GO:0051402	neuron apoptotic process	GO_BiologicalProcess-EBI-UniProt-GOA-ACAP-ARAP_08.05.2020_00h00	0.00124457	0.0155571	0.000536892	0.00194623	[4, 5]	Group17	6.89655	18	[APAF1, BIRC5, C1D, CASP7, CASP9, CLCF1, DHDDS, FADD, FASN, HYOU1, KIF14, LGMN, LIG4, NTRK1, PARP1, PINK1, TNFRSF21, ZPR1]
GO:0071887	leukocyte apoptotic process	GO_BiologicalProcess-EBI-UniProt-GOA-ACAP-ARAP_08.05.2020_00h00	0.00267158	0.0246831	0.000536892	0.00194623	[5]	Group17	8.54701	10	[ADA, CASP7, CASP9, CLCF1, FADD, FASN, LYN, MERTK, PIK3CD, TNFRSF21]
GO:0030888	regulation of B cell proliferation	GO_BiologicalProcess-EBI-UniProt-GOA-ACAP-ARAP_08.05.2020_00h00	0.00318333	0.025054	0.000536892	0.00194623	[6, 7, 8]	Group17	10.7692	7	[ADA, CARD11, CLCF1, INPP5D, LYN, SASH3, TNFRSF21]
GO:0051901	positive regulation of mitochondrial depolarization	GO_BiologicalProcess-EBI-UniProt-GOA-ACAP-ARAP_08.05.2020_00h00	0.00365898	0.0272818	0.0043937	0.00637087	[3, 4, 5, 6, 7, 8]	Group18	27.2727	3	[DCN, KDR, PARP1]
GO:0090140	regulation of mitochondrial fission	GO_BiologicalProcess-EBI-UniProt-GOA-ACAP-ARAP_08.05.2020_00h00	0.00801408	0.0436665	0.0043937	0.00637087	[4, 5, 6, 7]	Group18	14.8148	4	[DCN, KDR, PINK1, STAT2]
GO:0000266	mitochondrial fission	GO_BiologicalProcess-EBI-UniProt-GOA-ACAP-ARAP_08.05.2020_00h00	0.00882522	0.046884	0.0043937	0.00637087	[6]	Group18	11.6279	5	[COX10, DCN, KDR, PINK1, STAT2]
GO:1901836	regulation of transcription of nucleolar large rRNA by RNA polymerase I	GO_BiologicalProcess-EBI-UniProt-GOA-ACAP-ARAP_08.05.2020_00h00	7.76895e-05	0.00206363	0.00759626	0.00847275	[7, 8, 9, 10, 11, 12, 13]	Group19	31.25	5	[DEDD, IPPK, MARS1, NOL11, NOP53]
GO:1901838	positive regulation of transcription of nucleolar large rRNA by RNA polymerase I	GO_BiologicalProcess-EBI-UniProt-GOA-ACAP-ARAP_08.05.2020_00h00	0.00365898	0.0272818	0.00759626	0.00847275	[7, 8, 9, 10, 11, 12, 13, 14]	Group19	27.2727	3	[IPPK, MARS1, NOL11]
GO:0098781	ncRNA transcription	GO_BiologicalProcess-EBI-UniProt-GOA-ACAP-ARAP_08.05.2020_00h00	0.00759626	0.0430455	0.00759626	0.00847275	[6, 7, 8, 9, 10]	Group19	7.82609	9	[DEDD, ELL, INTS13, IPPK, MARS1, MEPCE, NOL11, NOP53, USPL1]
GO:2001251	negative regulation of chromosome organization	GO_BiologicalProcess-EBI-UniProt-GOA-ACAP-ARAP_08.05.2020_00h00	0.00693873	0.0427386	0.00455609	0.00629175	[5, 6, 7]	Group20	7.09677	11	[DYNC1LI1, ESPL1, EXOSC10, JARID2, KDM5A, NDC80, PARP1, PIF1, SMG6, STN1, TRIP13]
GO:0032205	negative regulation of telomere maintenance	GO_BiologicalProcess-EBI-UniProt-GOA-ACAP-ARAP_08.05.2020_00h00	0.00581783	0.0380397	0.00455609	0.00629175	[4, 5, 6, 7, 8, 9]	Group20	12.8205	5	[EXOSC10, PARP1, PIF1, SMG6, STN1]
GO:1904356	regulation of telomere maintenance via telomere lengthening	GO_BiologicalProcess-EBI-UniProt-GOA-ACAP-ARAP_08.05.2020_00h00	0.00410665	0.0290888	0.00455609	0.00629175	[4, 6, 7, 8, 9]	Group20	10.2941	7	[CCT7, DHX36, EXOSC10, PARP1, PIF1, SMG6, STN1]
GO:0006520	cellular amino acid metabolic process	GO_BiologicalProcess-EBI-UniProt-GOA-ACAP-ARAP_08.05.2020_00h00	0.0027565	0.0249258	3.99012e-07	5.78568e-06	[3, 4, 6]	Group21	5.94595	22	[ALDH4A1, DCT, DLD, EPRS1, FTCD, HAAO, IARS1, IVD, MARS1, MARS2, NR1H4, PARS2, PLOD2, PSAT1, PSMD6, QRSL1, SDSL, TAT, THNSL2, VARS1, VARS2, YARS2]
GO:0043039	tRNA aminoacylation	GO_BiologicalProcess-EBI-UniProt-GOA-ACAP-ARAP_08.05.2020_00h00	1.49216e-05	0.00126834	3.99012e-07	5.78568e-06	[5, 6, 8, 9]	Group21	18	9	[EPRS1, IARS1, MARS1, MARS2, PARS2, QRSL1, VARS1, VARS2, YARS2]
GO:0006399	tRNA metabolic process	GO_BiologicalProcess-EBI-UniProt-GOA-ACAP-ARAP_08.05.2020_00h00	7.20334e-10	1.53071e-07	3.99012e-07	5.78568e-06	[7, 8]	Group21	12.9534	25	[ADAT1, BCDIN3D, CLP1, DUS1L, ELP2, ELP3, EPRS1, EXOSC10, GTPBP3, IARS1, MARS1, MARS2, METTL6, NSUN3, PARS2, QRSL1, TRMT12, TRMT13, TRMU, TRNT1, TRPT1, TYW5, VARS1, VARS2, YARS2]
GO:0002161	aminoacyl-tRNA editing activity	GO_BiologicalProcess-EBI-UniProt-GOA-ACAP-ARAP_08.05.2020_00h00	0.0060662	0.0384796	3.99012e-07	5.78568e-06	[5, 9, 10]	Group21	23.0769	3	[IARS1, VARS1, VARS2]
GO:1901136	carbohydrate derivative catabolic process	GO_BiologicalProcess-EBI-UniProt-GOA-ACAP-ARAP_08.05.2020_00h00	0.00131167	0.0159274	0.00102033	0.00328774	[4]	Group22	7.31707	15	[ADA, ADAMTS9, CDADC1, CEMIP2, CTBS, DCN, FBXO2, FUCA2, GBA2, GLA, HMMR, NTHL1, NUDT9, PGM2, SCO2]
GO:1901657	glycosyl compound metabolic process	GO_BiologicalProcess-EBI-UniProt-GOA-ACAP-ARAP_08.05.2020_00h00	0.00545253	0.0367829	0.00102033	0.00328774	[4]	Group22	7.33333	11	[ADA, ATIC, CARD11, CDADC1, FUCA2, GBA2, GLA, SCO2, TK1, TRMT12, TYW5]
GO:1901658	glycosyl compound catabolic process	GO_BiologicalProcess-EBI-UniProt-GOA-ACAP-ARAP_08.05.2020_00h00	0.00292731	0.0239251	0.00102033	0.00328774	[5]	Group22	12.5	6	[ADA, CDADC1, FUCA2, GBA2, GLA, SCO2]
GO:0016139	glycoside catabolic process	GO_BiologicalProcess-EBI-UniProt-GOA-ACAP-ARAP_08.05.2020_00h00	0.00477121	0.033242	0.00102033	0.00328774	[6]	Group22	25	3	[FUCA2, GBA2, GLA]
GO:0033554	cellular response to stress	GO_BiologicalProcess-EBI-UniProt-GOA-ACAP-ARAP_08.05.2020_00h00	0.00163572	0.0187887	0.00238302	0.00460717	[3]	Group23	4.09836	90	[ACTR5, ADPRS, AIDA, ALKBH5, ALOX5, APAF1, ARNT, ATF6, ATMIN, ATP2A3, AUP1, BLM, C1D, CASP9, CDKN2AIP, CHAF1A, CLEC16A, CREBRF, CTNNA1, CYP1B1, DHX36, EIF2AK1, EIF2B5, ELAVL4, ERCC3, ERO1A, EYA2, EYA3, FANCI, FANCL, FASN, FBXO2, FLT4, FOXRED2, GET3, HINFP, HYOU1, LIG4, LYN, MAPK7, MARF1, MARS1, MBIP, MCM10, MIOS, MMS22L, MRPS26, MSH6, MST1, MYD88, NCF2, NDC1, NEIL3, NFRKB, NOP53, NTHL1, NUP107, P…
GO:0006974	cellular response to DNA damage stimulus	GO_BiologicalProcess-EBI-UniProt-GOA-ACAP-ARAP_08.05.2020_00h00	0.0092431	0.0473291	0.00238302	0.00460717	[4]	Group23	4.48578	41	[ACTR5, ADPRS, ALKBH5, ATMIN, BLM, CASP9, CDKN2AIP, CHAF1A, ERCC3, EYA2, EYA3, FANCI, FANCL, HINFP, LIG4, LYN, MARF1, MCM10, MMS22L, MRPS26, MSH6, NEIL3, NFRKB, NOP53, NTHL1, PARP1, PARPBP, PIF1, PLK3, POLG, RNASEH2A, RRAD, SMC6, STN1, TDP1, TPT1, TRIP13, WDR70, XPA, XRCC6, ZFYVE26]
GO:0006259	DNA metabolic process	GO_BiologicalProcess-EBI-UniProt-GOA-ACAP-ARAP_08.05.2020_00h00	0.00221114	0.0223747	0.00238302	0.00460717	[4, 5, 6]	Group23	4.67197	47	[ACTR5, ADPRS, ALKBH5, APAF1, BLM, CCT7, CDADC1, CHAF1A, CLCF1, DHX36, ERCC3, EXOSC10, EYA2, EYA3, FANCI, FANCL, HINFP, LIG4, MARF1, MCM10, MMS22L, MSH6, NEIL3, NFRKB, NOP53, NTHL1, ORC4, PARP1, PARPBP, PGBD5, PIF1, POLG, RLF, RNASEH2A, RRAD, SMC6, SMG6, SMPD3, STN1, TDP1, TK1, TRIP13, TSN, WDR70, XPA, XRCC6, ZFYVE26]
GO:0006281	DNA repair	GO_BiologicalProcess-EBI-UniProt-GOA-ACAP-ARAP_08.05.2020_00h00	0.000782871	0.0107329	0.00238302	0.00460717	[5, 6, 7]	Group23	5.55556	33	[ACTR5, ADPRS, ALKBH5, BLM, CHAF1A, ERCC3, EYA2, EYA3, FANCI, FANCL, HINFP, LIG4, MARF1, MMS22L, MSH6, NEIL3, NFRKB, NOP53, NTHL1, PARP1, PARPBP, PIF1, POLG, RNASEH2A, RRAD, SMC6, STN1, TDP1, TRIP13, WDR70, XPA, XRCC6, ZFYVE26]
GO:0016229	steroid dehydrogenase activity	GO_BiologicalProcess-EBI-UniProt-GOA-ACAP-ARAP_08.05.2020_00h00	0.00409854	0.0295233	0.00172863	0.00417752	[4]	Group24	13.8889	5	[DHRS11, HSD17B3, SDR42E1, SRD5A1, SRD5A3]
GO:0016627	oxidoreductase activity, acting on the CH-CH group of donors	GO_BiologicalProcess-EBI-UniProt-GOA-ACAP-ARAP_08.05.2020_00h00	0.00291387	0.0242823	0.00172863	0.00417752	[4]	Group24	10.9375	7	[ACAD9, DHCR7, DUS1L, FASN, IVD, SRD5A1, SRD5A3]
GO:0042446	hormone biosynthetic process	GO_BiologicalProcess-EBI-UniProt-GOA-ACAP-ARAP_08.05.2020_00h00	0.00905323	0.0475015	0.00172863	0.00417752	[3, 5]	Group24	8.16327	8	[ARNT, ASMT, DHCR7, DHRS11, H6PD, HSD17B3, SRD5A1, SRD5A3]
GO:0016628	oxidoreductase activity, acting on the CH-CH group of donors, NAD or NADP as acceptor	GO_BiologicalProcess-EBI-UniProt-GOA-ACAP-ARAP_08.05.2020_00h00	0.00698892	0.0424327	0.00172863	0.00417752	[5]	Group24	15.3846	4	[DHCR7, FASN, SRD5A1, SRD5A3]
GO:0006702	androgen biosynthetic process	GO_BiologicalProcess-EBI-UniProt-GOA-ACAP-ARAP_08.05.2020_00h00	0.00477121	0.033242	0.00172863	0.00417752	[4, 5, 6, 7]	Group24	25	3	[HSD17B3, SRD5A1, SRD5A3]
GO:0044283	small molecule biosynthetic process	GO_BiologicalProcess-EBI-UniProt-GOA-ACAP-ARAP_08.05.2020_00h00	0.00764605	0.0427575	0.000180688	0.000748564	[3]	Group25	4.63659	37	[AACS, ADA, ALDOB, ALOX5, ATIC, DCN, DHCR7, DHDDS, DHX8, FASN, FDFT1, GAPDHS, H6PD, HAAO, HSD17B3, IPPK, MST1, MVK, NANP, NR1H4, NTHL1, NUDT9, PCK2, PCNX4, PLCB2, PLCG1, PLCG2, PLOD2, PSAT1, SCO2, SLC35B4, SMPD3, SPTLC1, SRD5A3, SREBF2, THNSL2, TK1]
GO:1901615	organic hydroxy compound metabolic process	GO_BiologicalProcess-EBI-UniProt-GOA-ACAP-ARAP_08.05.2020_00h00	0.00754862	0.0445578	0.000180688	0.000748564	[3]	Group25	4.90196	30	[APOF, CDH15, CYP1B1, DCT, DHCR7, DHDDS, DHX8, FASN, FDFT1, GBA2, H6PD, HSD17B3, INPP5B, INPP5D, IPPK, LGMN, MVK, NR1H4, NUDT9, PCK2, PDXP, PLCB2, PLCG1, PLCG2, PNKD, PSAT1, SPTLC1, SRD5A1, SRD5A3, SREBF2]
GO:0019637	organophosphate metabolic process	GO_BiologicalProcess-EBI-UniProt-GOA-ACAP-ARAP_08.05.2020_00h00	2.66442e-05	0.0012582	0.000180688	0.000748564	[3, 4]	Group25	5.23514	59	[ADA, AGK, AGPAT3, AK2, ALDOB, ARNT, ATIC, CARD11, CDADC1, DHDDS, DHX8, DLD, FASN, FDFT1, FITM2, GAPDHS, GMPR, H6PD, HAAO, INPP5B, INPP5D, IPPK, LCLAT1, LPCAT2, LYN, MCEE, MOCS1, MPC1, MTMR11, MVK, NAXE, NDC1, NMRK1, NR1H4, NTHL1, NUDT9, NUP107, PARP1, PCNX4, PDPR, PDXP, PFKFB3, PGM2, PIGL, PIGV, PIK3CD, PINK1, PLA1A, PLCB2, PLCG1, PLCG2, SLC35B2, SLC4A4, SMPD3, SPTLC1, SRD5A3, STARD10, TBPL1, TK…
GO:1901617	organic hydroxy compound biosynthetic process	GO_BiologicalProcess-EBI-UniProt-GOA-ACAP-ARAP_08.05.2020_00h00	0.000759071	0.0107535	0.000180688	0.000748564	[4]	Group25	6.73401	20	[CDH15, DCT, DHCR7, DHDDS, DHX8, FASN, FDFT1, H6PD, HSD17B3, IPPK, MVK, NR1H4, PCK2, PLCB2, PLCG1, PLCG2, PSAT1, SPTLC1, SRD5A3, SREBF2]
GO:0046165	alcohol biosynthetic process	GO_BiologicalProcess-EBI-UniProt-GOA-ACAP-ARAP_08.05.2020_00h00	0.000637985	0.0096837	0.000180688	0.000748564	[4, 5]	Group25	7.8534	15	[DHCR7, DHDDS, DHX8, FASN, FDFT1, H6PD, IPPK, MVK, PCK2, PLCB2, PLCG1, PLCG2, SPTLC1, SRD5A3, SREBF2]
GO:0043647	inositol phosphate metabolic process	GO_BiologicalProcess-EBI-UniProt-GOA-ACAP-ARAP_08.05.2020_00h00	0.00244862	0.0236515	0.000180688	0.000748564	[4, 5, 6]	Group25	10.1266	8	[DHX8, INPP5B, INPP5D, IPPK, NUDT9, PLCB2, PLCG1, PLCG2]
GO:0043603	cellular amide metabolic process	GO_BiologicalProcess-EBI-UniProt-GOA-ACAP-ARAP_08.05.2020_00h00	0.00247255	0.0233518	4.0222e-07	3.88812e-06	[4]	Group26	4.51833	53	[AGK, ASMT, ATIC, CYFIP1, DHX36, DLD, DND1, DPH1, DPH2, DPH5, DPH7, EIF2AK1, EIF2B5, EIF3E, ELAVL4, EPRS1, ERAL1, FASN, FTCD, GBA2, GFM2, GLA, HBS1L, IARS1, LARP6, MARS1, MARS2, MCEE, MPC1, MRPL21, MRPL28, MRPL34, MRPL37, MRPL43, MRPS26, MRPS30, MVK, NR1H4, NSUN3, PARS2, PATL2, PDPR, PINK1, PUM3, QRSL1, RCC1L, SMPD3, SPTLC1, VARS1, VARS2, XPNPEP1, YARS2, ZCCHC4]
GO:1901137	carbohydrate derivative biosynthetic process	GO_BiologicalProcess-EBI-UniProt-GOA-ACAP-ARAP_08.05.2020_00h00	0.00723136	0.0432863	4.0222e-07	3.88812e-06	[4]	Group26	4.79452	35	[ADA, AK2, ATIC, B3GALNT2, B3GNT9, CDADC1, CYTL1, DCN, DHDDS, DLD, EXT2, FASN, GALNT7, GNPNAT1, MAN2A2, MPC1, NANP, PARP1, PDPR, PIGL, PIGV, PINK1, POGLUT1, SCO2, SLC35B2, SMPD3, SRD5A3, TBPL1, TK1, TRMT12, TYW5, UAP1, UGGT1, UGGT2, XYLT2]
GO:1901566	organonitrogen compound biosynthetic process	GO_BiologicalProcess-EBI-UniProt-GOA-ACAP-ARAP_08.05.2020_00h00	2.45928e-05	0.00130649	4.0222e-07	3.88812e-06	[4]	Group26	4.64995	89	[ADA, AGK, AGPAT3, AK2, ASMT, ATIC, B3GALNT2, B3GNT9, CARD11, CDADC1, COX10, CYFIP1, CYTL1, DCN, DHDDS, DHX36, DLD, DND1, DPH1, DPH2, DPH5, DPH7, EIF2AK1, EIF2B5, EIF3E, ELAVL4, EPRS1, ERAL1, EXT2, FASN, GALNT7, GFM2, GMPR, HAAO, HBS1L, HHAT, IARS1, IL1RAP, INPP5D, LARP6, LCLAT1, LPCAT2, MAN2A2, MARS1, MARS2, MOCS1, MPC1, MRPL21, MRPL28, MRPL34, MRPL37, MRPL43, MRPS26, MRPS30, NAXE, NMRK1, NSUN3,…
GO:0043604	amide biosynthetic process	GO_BiologicalProcess-EBI-UniProt-GOA-ACAP-ARAP_08.05.2020_00h00	0.000211452	0.00427939	4.0222e-07	3.88812e-06	[5]	Group26	5.25714	46	[AGK, ASMT, ATIC, CYFIP1, DHX36, DLD, DND1, DPH1, DPH2, DPH5, DPH7, EIF2AK1, EIF2B5, EIF3E, ELAVL4, EPRS1, ERAL1, FASN, GFM2, HBS1L, IARS1, LARP6, MARS1, MARS2, MPC1, MRPL21, MRPL28, MRPL34, MRPL37, MRPL43, MRPS26, MRPS30, NSUN3, PARS2, PATL2, PDPR, PINK1, PUM3, QRSL1, RCC1L, SMPD3, SPTLC1, VARS1, VARS2, YARS2, ZCCHC4]
GO:0140053	mitochondrial gene expression	GO_BiologicalProcess-EBI-UniProt-GOA-ACAP-ARAP_08.05.2020_00h00	4.5286e-05	0.00160388	4.0222e-07	3.88812e-06	[5]	Group26	9.52381	16	[ERAL1, GFM2, MRPL21, MRPL28, MRPL34, MRPL37, MRPL43, MRPS26, MRPS30, NSUN3, POLRMT, QRSL1, RCC1L, TBRG4, TRNT1, YARS2]
GO:0010608	posttranscriptional regulation of gene expression	GO_BiologicalProcess-EBI-UniProt-GOA-ACAP-ARAP_08.05.2020_00h00	0.0028444	0.0241774	4.0222e-07	3.88812e-06	[5, 6]	Group26	5.03597	35	[ADAR, ALKBH5, BCDIN3D, CLP1, CYFIP1, DDX49, DHX36, DND1, DPH1, DPH2, DPH5, DPH7, EIF2AK1, EIF2B5, EIF3E, ELAVL4, EPRS1, FASTKD1, HBS1L, LARP6, MARF1, MYD88, NDC1, NRDE2, NSUN3, NUP107, PATL2, PINK1, PSMD6, PUM3, RCC1L, TBRG4, TSN, WTIP, ZCCHC4]
GO:0006412	translation	GO_BiologicalProcess-EBI-UniProt-GOA-ACAP-ARAP_08.05.2020_00h00	0.000323511	0.00572883	4.0222e-07	3.88812e-06	[5, 6, 7]	Group26	5.53936	38	[ASMT, CYFIP1, DHX36, DND1, DPH1, DPH2, DPH5, DPH7, EIF2AK1, EIF2B5, EIF3E, ELAVL4, EPRS1, ERAL1, GFM2, HBS1L, IARS1, LARP6, MARS1, MARS2, MRPL21, MRPL28, MRPL34, MRPL37, MRPL43, MRPS26, MRPS30, NSUN3, PARS2, PATL2, PINK1, PUM3, QRSL1, RCC1L, VARS1, VARS2, YARS2, ZCCHC4]
GO:0006414	translational elongation	GO_BiologicalProcess-EBI-UniProt-GOA-ACAP-ARAP_08.05.2020_00h00	0.000143659	0.00339196	4.0222e-07	3.88812e-06	[5, 6, 7, 8]	Group26	9.45946	14	[DPH1, DPH2, DPH5, DPH7, ERAL1, GFM2, HBS1L, MRPL21, MRPL28, MRPL34, MRPL37, MRPL43, MRPS26, MRPS30]
GO:0032543	mitochondrial translation	GO_BiologicalProcess-EBI-UniProt-GOA-ACAP-ARAP_08.05.2020_00h00	0.000256287	0.00473574	4.0222e-07	3.88812e-06	[6, 7, 8]	Group26	9.42029	13	[ERAL1, GFM2, MRPL21, MRPL28, MRPL34, MRPL37, MRPL43, MRPS26, MRPS30, NSUN3, QRSL1, RCC1L, YARS2]
GO:0043604	amide biosynthetic process	GO_BiologicalProcess-EBI-UniProt-GOA-ACAP-ARAP_08.05.2020_00h00	0.000211452	0.00427939	3.20817e-05	0.000186074	[5]	Group27	5.25714	46	[AGK, ASMT, ATIC, CYFIP1, DHX36, DLD, DND1, DPH1, DPH2, DPH5, DPH7, EIF2AK1, EIF2B5, EIF3E, ELAVL4, EPRS1, ERAL1, FASN, GFM2, HBS1L, IARS1, LARP6, MARS1, MARS2, MPC1, MRPL21, MRPL28, MRPL34, MRPL37, MRPL43, MRPS26, MRPS30, NSUN3, PARS2, PATL2, PDPR, PINK1, PUM3, QRSL1, RCC1L, SMPD3, SPTLC1, VARS1, VARS2, YARS2, ZCCHC4]
GO:0140053	mitochondrial gene expression	GO_BiologicalProcess-EBI-UniProt-GOA-ACAP-ARAP_08.05.2020_00h00	4.5286e-05	0.00160388	3.20817e-05	0.000186074	[5]	Group27	9.52381	16	[ERAL1, GFM2, MRPL21, MRPL28, MRPL34, MRPL37, MRPL43, MRPS26, MRPS30, NSUN3, POLRMT, QRSL1, RCC1L, TBRG4, TRNT1, YARS2]
GO:0006412	translation	GO_BiologicalProcess-EBI-UniProt-GOA-ACAP-ARAP_08.05.2020_00h00	0.000323511	0.00572883	3.20817e-05	0.000186074	[5, 6, 7]	Group27	5.53936	38	[ASMT, CYFIP1, DHX36, DND1, DPH1, DPH2, DPH5, DPH7, EIF2AK1, EIF2B5, EIF3E, ELAVL4, EPRS1, ERAL1, GFM2, HBS1L, IARS1, LARP6, MARS1, MARS2, MRPL21, MRPL28, MRPL34, MRPL37, MRPL43, MRPS26, MRPS30, NSUN3, PARS2, PATL2, PINK1, PUM3, QRSL1, RCC1L, VARS1, VARS2, YARS2, ZCCHC4]
GO:0006414	translational elongation	GO_BiologicalProcess-EBI-UniProt-GOA-ACAP-ARAP_08.05.2020_00h00	0.000143659	0.00339196	3.20817e-05	0.000186074	[5, 6, 7, 8]	Group27	9.45946	14	[DPH1, DPH2, DPH5, DPH7, ERAL1, GFM2, HBS1L, MRPL21, MRPL28, MRPL34, MRPL37, MRPL43, MRPS26, MRPS30]
GO:0032543	mitochondrial translation	GO_BiologicalProcess-EBI-UniProt-GOA-ACAP-ARAP_08.05.2020_00h00	0.000256287	0.00473574	3.20817e-05	0.000186074	[6, 7, 8]	Group27	9.42029	13	[ERAL1, GFM2, MRPL21, MRPL28, MRPL34, MRPL37, MRPL43, MRPS26, MRPS30, NSUN3, QRSL1, RCC1L, YARS2]
GO:0002182	cytoplasmic translational elongation	GO_BiologicalProcess-EBI-UniProt-GOA-ACAP-ARAP_08.05.2020_00h00	0.000220044	0.00425085	3.20817e-05	0.000186074	[6, 7, 8, 9]	Group27	36.3636	4	[DPH1, DPH2, DPH5, DPH7]
GO:0018202	peptidyl-histidine modification	GO_BiologicalProcess-EBI-UniProt-GOA-ACAP-ARAP_08.05.2020_00h00	1.55578e-05	0.00110201	3.20817e-05	0.000186074	[7, 8]	Group27	41.6667	5	[DPH1, DPH2, DPH5, DPH7, METTL18]
GO:0070125	mitochondrial translational elongation	GO_BiologicalProcess-EBI-UniProt-GOA-ACAP-ARAP_08.05.2020_00h00	0.00512057	0.0351007	3.20817e-05	0.000186074	[6, 7, 8, 9]	Group27	8.98876	8	[ERAL1, MRPL21, MRPL28, MRPL34, MRPL37, MRPL43, MRPS26, MRPS30]
GO:2000765	regulation of cytoplasmic translation	GO_BiologicalProcess-EBI-UniProt-GOA-ACAP-ARAP_08.05.2020_00h00	0.00208761	0.0216399	3.20817e-05	0.000186074	[6, 7, 8, 9]	Group27	16.129	5	[DHX36, DPH1, DPH2, DPH5, DPH7]
GO:0070126	mitochondrial translational termination	GO_BiologicalProcess-EBI-UniProt-GOA-ACAP-ARAP_08.05.2020_00h00	0.00146449	0.0172892	3.20817e-05	0.000186074	[7, 8, 9]	Group27	10	9	[ERAL1, GFM2, MRPL21, MRPL28, MRPL34, MRPL37, MRPL43, MRPS26, MRPS30]
GO:0017183	peptidyl-diphthamide biosynthetic process from peptidyl-histidine	GO_BiologicalProcess-EBI-UniProt-GOA-ACAP-ARAP_08.05.2020_00h00	5.01454e-05	0.00163937	3.20817e-05	0.000186074	[4, 8, 9, 10, 11]	Group27	50	4	[DPH1, DPH2, DPH5, DPH7]
GO:0006793	phosphorus metabolic process	GO_BiologicalProcess-EBI-UniProt-GOA-ACAP-ARAP_08.05.2020_00h00	5.36203e-05	0.00162776	3.54761e-09	1.02881e-07	[3]	Group28	4.0625	143	[ACP5, ADA, ADAR, AGK, AGPAT3, AHSG, AIDA, AK2, ALDOB, ARNT, ATIC, BIRC5, BLM, C1D, CARD11, CCNF, CCNJ, CCNQ, CDADC1, CLCF1, CLP1, COX10, CSRP3, DENND2B, DHDDS, DHX8, DLD, EIF2AK1, ELL, ELP3, ERCC3, EYA2, EYA3, FASN, FASTKD1, FDFT1, FGF5, FITM2, FLT4, GAPDHS, GJC2, GKAP1, GMPR, GNPNAT1, GNPTAB, GRK4, H6PD, HAAO, HCK, HDDC2, HDHD2, HEG1, HTATIP2, INPP5B, INPP5D, IPO5, IPPK, KDR, KIF14, KL, LCLAT1,…
GO:0044283	small molecule biosynthetic process	GO_BiologicalProcess-EBI-UniProt-GOA-ACAP-ARAP_08.05.2020_00h00	0.00764605	0.0427575	3.54761e-09	1.02881e-07	[3]	Group28	4.63659	37	[AACS, ADA, ALDOB, ALOX5, ATIC, DCN, DHCR7, DHDDS, DHX8, FASN, FDFT1, GAPDHS, H6PD, HAAO, HSD17B3, IPPK, MST1, MVK, NANP, NR1H4, NTHL1, NUDT9, PCK2, PCNX4, PLCB2, PLCG1, PLCG2, PLOD2, PSAT1, SCO2, SLC35B4, SMPD3, SPTLC1, SRD5A3, SREBF2, THNSL2, TK1]
GO:1901135	carbohydrate derivative metabolic process	GO_BiologicalProcess-EBI-UniProt-GOA-ACAP-ARAP_08.05.2020_00h00	5.41305e-05	0.0015337	3.54761e-09	1.02881e-07	[3]	Group28	5.06122	62	[ADA, ADAMTS9, AK2, ALDOB, ARNT, ATIC, B3GALNT2, B3GNT9, CARD11, CDADC1, CEMIP2, CTBS, CYTL1, DCN, DHDDS, DLD, EXT2, FASN, FBXO2, FUCA2, GALNT7, GAPDHS, GBA2, GLA, GMPR, GNPNAT1, GNPTAB, H6PD, HMMR, IHH, MAN2A2, MCEE, MPC1, MVK, NANP, NDC1, NTHL1, NUDT9, NUP107, PARP1, PCNX4, PDPR, PFKFB3, PGM2, PIGL, PIGV, PINK1, POGLUT1, POLG, SCO2, SLC35B2, SLC4A4, SMPD3, SRD5A3, TBPL1, TK1, TRMT12, TYW5, UAP1…
GO:0019637	organophosphate metabolic process	GO_BiologicalProcess-EBI-UniProt-GOA-ACAP-ARAP_08.05.2020_00h00	2.66442e-05	0.0012582	3.54761e-09	1.02881e-07	[3, 4]	Group28	5.23514	59	[ADA, AGK, AGPAT3, AK2, ALDOB, ARNT, ATIC, CARD11, CDADC1, DHDDS, DHX8, DLD, FASN, FDFT1, FITM2, GAPDHS, GMPR, H6PD, HAAO, INPP5B, INPP5D, IPPK, LCLAT1, LPCAT2, LYN, MCEE, MOCS1, MPC1, MTMR11, MVK, NAXE, NDC1, NMRK1, NR1H4, NTHL1, NUDT9, NUP107, PARP1, PCNX4, PDPR, PDXP, PFKFB3, PGM2, PIGL, PIGV, PIK3CD, PINK1, PLA1A, PLCB2, PLCG1, PLCG2, SLC35B2, SLC4A4, SMPD3, SPTLC1, SRD5A3, STARD10, TBPL1, TK…
GO:0051188	cofactor biosynthetic process	GO_BiologicalProcess-EBI-UniProt-GOA-ACAP-ARAP_08.05.2020_00h00	0.0061317	0.0383231	3.54761e-09	1.02881e-07	[4]	Group28	6.30252	15	[ATIC, CIAPIN1, COX10, DLD, FASN, HAAO, ISCA2, MOCS1, MPC1, NAXE, NMRK1, NUBP2, PDPR, PSAT1, UROD]
GO:0055086	nucleobase-containing small molecule metabolic process	GO_BiologicalProcess-EBI-UniProt-GOA-ACAP-ARAP_08.05.2020_00h00	0.00114471	0.0147425	3.54761e-09	1.02881e-07	[3, 4, 5]	Group28	5.28634	36	[ADA, AGPAT3, AK2, ALDOB, ARNT, ATIC, CARD11, CDADC1, DLD, FASN, GAPDHS, GMPR, GNPNAT1, HAAO, LCLAT1, MCEE, MPC1, MVK, NAXE, NDC1, NMRK1, NTHL1, NUDT9, NUP107, PARP1, PDPR, PFKFB3, PINK1, SCO2, SLC35B2, SLC4A4, TBPL1, TK1, UAP1, UGGT1, UGGT2]
GO:1901137	carbohydrate derivative biosynthetic process	GO_BiologicalProcess-EBI-UniProt-GOA-ACAP-ARAP_08.05.2020_00h00	0.00723136	0.0432863	3.54761e-09	1.02881e-07	[4]	Group28	4.79452	35	[ADA, AK2, ATIC, B3GALNT2, B3GNT9, CDADC1, CYTL1, DCN, DHDDS, DLD, EXT2, FASN, GALNT7, GNPNAT1, MAN2A2, MPC1, NANP, PARP1, PDPR, PIGL, PIGV, PINK1, POGLUT1, SCO2, SLC35B2, SMPD3, SRD5A3, TBPL1, TK1, TRMT12, TYW5, UAP1, UGGT1, UGGT2, XYLT2]
GO:1901566	organonitrogen compound biosynthetic process	GO_BiologicalProcess-EBI-UniProt-GOA-ACAP-ARAP_08.05.2020_00h00	2.45928e-05	0.00130649	3.54761e-09	1.02881e-07	[4]	Group28	4.64995	89	[ADA, AGK, AGPAT3, AK2, ASMT, ATIC, B3GALNT2, B3GNT9, CARD11, CDADC1, COX10, CYFIP1, CYTL1, DCN, DHDDS, DHX36, DLD, DND1, DPH1, DPH2, DPH5, DPH7, EIF2AK1, EIF2B5, EIF3E, ELAVL4, EPRS1, ERAL1, EXT2, FASN, GALNT7, GFM2, GMPR, HAAO, HBS1L, HHAT, IARS1, IL1RAP, INPP5D, LARP6, LCLAT1, LPCAT2, MAN2A2, MARS1, MARS2, MOCS1, MPC1, MRPL21, MRPL28, MRPL34, MRPL37, MRPL43, MRPS26, MRPS30, NAXE, NMRK1, NSUN3,…
GO:0006644	phospholipid metabolic process	GO_BiologicalProcess-EBI-UniProt-GOA-ACAP-ARAP_08.05.2020_00h00	0.008232	0.0442861	3.54761e-09	1.02881e-07	[4, 5]	Group28	5.18359	24	[AGK, AGPAT3, DHDDS, FDFT1, FITM2, INPP5B, INPP5D, LCLAT1, LPCAT2, LYN, MTMR11, MVK, NR1H4, PIGL, PIGV, PIK3CD, PLA1A, PLCB2, PLCG1, PLCG2, SMPD3, SPTLC1, SRD5A3, STARD10]
GO:0090407	organophosphate biosynthetic process	GO_BiologicalProcess-EBI-UniProt-GOA-ACAP-ARAP_08.05.2020_00h00	0.000167033	0.00373626	3.54761e-09	1.02881e-07	[4, 5]	Group28	5.68862	38	[ADA, AGK, AGPAT3, AK2, ATIC, CARD11, CDADC1, DHDDS, DHX8, DLD, FASN, FITM2, HAAO, INPP5D, IPPK, LCLAT1, LPCAT2, MOCS1, MPC1, MVK, NAXE, NMRK1, NR1H4, PARP1, PDPR, PIGL, PIGV, PIK3CD, PINK1, PLCB2, PLCG1, PLCG2, SLC35B2, SPTLC1, SRD5A3, STARD10, TBPL1, TK1]
GO:0009117	nucleotide metabolic process	GO_BiologicalProcess-EBI-UniProt-GOA-ACAP-ARAP_08.05.2020_00h00	0.00278442	0.0241506	3.54761e-09	1.02881e-07	[5, 6, 7]	Group28	5.26316	31	[ADA, AGPAT3, AK2, ALDOB, ARNT, ATIC, CARD11, CDADC1, DLD, FASN, GAPDHS, GMPR, HAAO, LCLAT1, MCEE, MPC1, MVK, NAXE, NDC1, NMRK1, NTHL1, NUDT9, NUP107, PARP1, PDPR, PFKFB3, PINK1, SLC35B2, SLC4A4, TBPL1, TK1]
GO:0009165	nucleotide biosynthetic process	GO_BiologicalProcess-EBI-UniProt-GOA-ACAP-ARAP_08.05.2020_00h00	0.00346504	0.0267753	3.54761e-09	1.02881e-07	[6, 7, 8]	Group28	6.10932	19	[ADA, AGPAT3, AK2, ATIC, CARD11, CDADC1, DLD, FASN, HAAO, LCLAT1, MPC1, NAXE, NMRK1, PARP1, PDPR, PINK1, SLC35B2, TBPL1, TK1]
GO:0022613	ribonucleoprotein complex biogenesis	GO_BiologicalProcess-EBI-UniProt-GOA-ACAP-ARAP_08.05.2020_00h00	0.000378938	0.00644194	6.41121e-06	4.64813e-05	[4]	Group29	6.12691	28	[ADAR, BRIX1, C1D, CLP1, DDX49, DDX54, DIMT1, EBNA1BP2, EIF3E, ERAL1, EXOSC10, FTSJ3, MAK16, NMD3, NOL11, NOM1, NOP53, NSUN3, PES1, RRP12, RRP8, SART3, SLU7, SNRPC, UTP11, WDR77, ZCCHC4, ZNHIT6]
GO:0042254	ribosome biogenesis	GO_BiologicalProcess-EBI-UniProt-GOA-ACAP-ARAP_08.05.2020_00h00	0.000675249	0.0098959	6.41121e-06	4.64813e-05	[5]	Group29	6.60377	21	[BRIX1, C1D, DDX49, DDX54, DIMT1, EBNA1BP2, ERAL1, EXOSC10, FTSJ3, MAK16, NMD3, NOL11, NOM1, NOP53, NSUN3, PES1, RRP12, RRP8, UTP11, ZCCHC4, ZNHIT6]
GO:0042273	ribosomal large subunit biogenesis	GO_BiologicalProcess-EBI-UniProt-GOA-ACAP-ARAP_08.05.2020_00h00	0.0075581	0.043408	6.41121e-06	4.64813e-05	[5, 6]	Group29	9.21053	7	[BRIX1, EBNA1BP2, FTSJ3, MAK16, NOP53, PES1, ZNHIT6]
GO:0001510	RNA methylation	GO_BiologicalProcess-EBI-UniProt-GOA-ACAP-ARAP_08.05.2020_00h00	4.42058e-05	0.00170795	6.41121e-06	4.64813e-05	[4, 5, 6, 7, 8]	Group29	12.9412	11	[BCDIN3D, DIMT1, FTSJ3, GTPBP3, MEPCE, METTL6, NSUN3, TRMT12, TRMT13, TRMU, ZCCHC4]
GO:0006396	RNA processing	GO_BiologicalProcess-EBI-UniProt-GOA-ACAP-ARAP_08.05.2020_00h00	0.000971221	0.012899	6.41121e-06	4.64813e-05	[5, 6, 7]	Group29	4.86815	48	[ADAR, ADAT1, ALKBH5, BCDIN3D, C1D, CLP1, DDX49, DDX54, DHX35, DHX36, DHX8, DIMT1, DUS1L, EBNA1BP2, ELAVL4, ELP2, ELP3, ERCC3, EXOSC10, FTSJ3, GTPBP3, HNRNPH3, LARP6, MAK16, METTL6, NOL11, NOP53, NSUN3, PES1, PPIG, RRP12, RRP8, SART3, SLU7, SNRPC, TBRG4, TRMT12, TRMT13, TRMU, TRNT1, TRPT1, TSN, TYW5, UTP11, WDR77, ZCCHC4, ZNHIT6, ZPR1]
GO:0009451	RNA modification	GO_BiologicalProcess-EBI-UniProt-GOA-ACAP-ARAP_08.05.2020_00h00	1.75728e-05	0.00106692	6.41121e-06	4.64813e-05	[5, 6, 7]	Group29	9.82659	17	[ADAR, ALKBH5, BCDIN3D, DIMT1, DUS1L, ELP2, ELP3, FTSJ3, GTPBP3, MEPCE, METTL6, NSUN3, TRMT12, TRMT13, TRMU, TYW5, ZCCHC4]
GO:0034660	ncRNA metabolic process	GO_BiologicalProcess-EBI-UniProt-GOA-ACAP-ARAP_08.05.2020_00h00	4.88524e-10	2.07623e-07	6.41121e-06	4.64813e-05	[6, 7]	Group29	8.61723	43	[ADAR, ADAT1, BCDIN3D, C1D, CLP1, DDX49, DDX54, DIMT1, DUS1L, EBNA1BP2, ELP2, ELP3, EPRS1, EXD1, EXOSC10, FTSJ3, GTPBP3, IARS1, MAK16, MARS1, MARS2, MEPCE, METTL6, NOL11, NOP53, NSUN3, PARS2, PES1, QRSL1, RRP12, RRP8, TRMT12, TRMT13, TRMU, TRNT1, TRPT1, TYW5, UTP11, VARS1, VARS2, YARS2, ZCCHC4, ZNHIT6]
GO:0034470	ncRNA processing	GO_BiologicalProcess-EBI-UniProt-GOA-ACAP-ARAP_08.05.2020_00h00	6.44578e-07	9.13152e-05	6.41121e-06	4.64813e-05	[6, 7, 8]	Group29	7.88177	32	[ADAR, ADAT1, BCDIN3D, C1D, CLP1, DDX49, DDX54, DIMT1, DUS1L, EBNA1BP2, ELP2, ELP3, EXOSC10, FTSJ3, GTPBP3, MAK16, METTL6, NOL11, NOP53, NSUN3, PES1, RRP12, RRP8, TRMT12, TRMT13, TRMU, TRNT1, TRPT1, TYW5, UTP11, ZCCHC4, ZNHIT6]
GO:0043039	tRNA aminoacylation	GO_BiologicalProcess-EBI-UniProt-GOA-ACAP-ARAP_08.05.2020_00h00	1.49216e-05	0.00126834	6.41121e-06	4.64813e-05	[5, 6, 8, 9]	Group29	18	9	[EPRS1, IARS1, MARS1, MARS2, PARS2, QRSL1, VARS1, VARS2, YARS2]
GO:0006364	rRNA processing	GO_BiologicalProcess-EBI-UniProt-GOA-ACAP-ARAP_08.05.2020_00h00	0.000469802	0.00767946	6.41121e-06	4.64813e-05	[6, 7, 8, 9]	Group29	7.52212	17	[C1D, DDX49, DDX54, DIMT1, EBNA1BP2, EXOSC10, FTSJ3, MAK16, NOL11, NOP53, NSUN3, PES1, RRP12, RRP8, UTP11, ZCCHC4, ZNHIT6]
GO:0006399	tRNA metabolic process	GO_BiologicalProcess-EBI-UniProt-GOA-ACAP-ARAP_08.05.2020_00h00	7.20334e-10	1.53071e-07	6.41121e-06	4.64813e-05	[7, 8]	Group29	12.9534	25	[ADAT1, BCDIN3D, CLP1, DUS1L, ELP2, ELP3, EPRS1, EXOSC10, GTPBP3, IARS1, MARS1, MARS2, METTL6, NSUN3, PARS2, QRSL1, TRMT12, TRMT13, TRMU, TRNT1, TRPT1, TYW5, VARS1, VARS2, YARS2]
GO:0006400	tRNA modification	GO_BiologicalProcess-EBI-UniProt-GOA-ACAP-ARAP_08.05.2020_00h00	8.34679e-05	0.0020867	6.41121e-06	4.64813e-05	[6, 7, 8, 9, 10]	Group29	12.0879	11	[BCDIN3D, DUS1L, ELP2, ELP3, GTPBP3, METTL6, NSUN3, TRMT12, TRMT13, TRMU, TYW5]
GO:0008033	tRNA processing	GO_BiologicalProcess-EBI-UniProt-GOA-ACAP-ARAP_08.05.2020_00h00	1.38251e-05	0.00146892	6.41121e-06	4.64813e-05	[7, 8, 9]	Group29	11.0294	15	[ADAT1, BCDIN3D, CLP1, DUS1L, ELP2, ELP3, GTPBP3, METTL6, NSUN3, TRMT12, TRMT13, TRMU, TRNT1, TRPT1, TYW5]
GO:0030488	tRNA methylation	GO_BiologicalProcess-EBI-UniProt-GOA-ACAP-ARAP_08.05.2020_00h00	0.000190238	0.00404256	6.41121e-06	4.64813e-05	[5, 6, 7, 8, 9, 10, 11]	Group29	17.0732	7	[BCDIN3D, GTPBP3, METTL6, NSUN3, TRMT12, TRMT13, TRMU]
GO:0031167	rRNA methylation	GO_BiologicalProcess-EBI-UniProt-GOA-ACAP-ARAP_08.05.2020_00h00	0.00698892	0.0424327	6.41121e-06	4.64813e-05	[5, 6, 7, 8, 9, 10, 11]	Group29	15.3846	4	[DIMT1, FTSJ3, NSUN3, ZCCHC4]
GO:0000460	maturation of 5.8S rRNA	GO_BiologicalProcess-EBI-UniProt-GOA-ACAP-ARAP_08.05.2020_00h00	0.00361657	0.0274472	6.41121e-06	4.64813e-05	[7, 8, 9, 10]	Group29	14.2857	5	[C1D, EXOSC10, FTSJ3, MAK16, PES1]
GO:0002097	tRNA wobble base modification	GO_BiologicalProcess-EBI-UniProt-GOA-ACAP-ARAP_08.05.2020_00h00	0.00050333	0.00792278	6.41121e-06	4.64813e-05	[7, 8, 9, 10, 11]	Group29	21.7391	5	[ELP2, ELP3, GTPBP3, NSUN3, TRMU]

## Sheet: Table S7
Table S7. Rapidly contracted gene families in both tetrapod and mudskipper lineages
Species	βγ-crystallin genes	Unknown (BTN3A2, BTNL2, BTNL8, VTCN1,MOG)	Cerebellin genes	Unknown (B2M)	Unknown (ZBED1)	Unknown	Unknown (ARI5)	Fucolectin genes
Human	ENSG00000163254,ENSG00000244752,ENSG00000182187,ENSG00000213139,ENSG00000118231,ENSG00000168582,ENSG00000100053,ENSG00000108255,ENSG00000100122,ENSG00000196431,ENSG00000163499,ENSG00000127377	ENSG00000186470,ENSG00000113303,ENSG00000204290,ENSG00000134258,ENSG00000204655		ENSG00000166710	ENSG00000214717
Cattle	ENSBTAG00000003019,ENSBTAG00000021770,ENSBTAG00000004088,ENSBTAG00000015054,ENSBTAG00000003140,ENSBTAG00000049076,ENSBTAG00000014783,ENSBTAG00000052197,ENSBTAG00000049856,ENSBTAG00000019280,ENSBTAG00000001255,ENSBTAG00000005352,ENSBTAG00000019282,ENSBTAG00000014819	ENSBTAG00000034945,ENSBTAG00000048304,ENSBTAG00000034939,ENSBTAG00000007618,ENSBTAG00000009192,ENSBTAG00000014466,ENSBTAG00000010852,ENSBTAG00000017818,ENSBTAG00000054583
Mouse	ENSMUSG00000038135,ENSMUSG00000025952,ENSMUSG00000042240,ENSMUSG00000073658,ENSMUSG00000044429,ENSMUSG00000067299,ENSMUSG00000033501,ENSMUSG00000070870,ENSMUSG00000025945,ENSMUSG00000029352,ENSMUSG00000029343,ENSMUSG00000000724,ENSMUSG00000006546,ENSMUSG00000066975	ENSMUSG00000058435,ENSMUSG00000049214,ENSMUSG00000078599,ENSMUSG00000087194,ENSMUSG00000092618,ENSMUSG00000078598,ENSMUSG00000062638,ENSMUSG00000034359,ENSMUSG00000070868,ENSMUSG00000053216,ENSMUSG00000024340,ENSMUSG00000051076,ENSMUSG00000076439,ENSMUSG00000089773,ENSMUSG00000055960,ENSMUSG00000020490
Chicken	ENSGALG00000026086,ENSGALG00000005515,ENSGALG00000006189,ENSGALG00000005630,ENSGALG00000006574,ENSGALG00000004035,ENSGALG00000011354,ENSGALG00000005634,ENSGALG00000039385	ENSGALG00000044436,ENSGALG00000000589,ENSGALG00000001729,ENSGALG00000044330,ENSGALG00000044343,ENSGALG00000050131,ENSGALG00000022875,ENSGALG00000045925,ENSGALG00000049448,ENSGALG00000043735			ENSGALG00000016681
Coelacanth	ENSLACG00000004693,ENSLACG00000011731,ENSLACG00000003629,ENSLACG00000003313,ENSLACG00000014851,ENSLACG00000014681,ENSLACG00000002830,ENSLACG00000012810,ENSLACG00000002987,ENSLACG00000012616,ENSLACG00000001639,ENSLACG00000001031,ENSLACG00000014745,ENSLACG00000010155,ENSLACG00000012455,ENSLACG00000015093,ENSLACG00000010951,ENSLACG00000003067,ENSLACG00000015274,ENSLACG00000015153,ENSLACG00000014306,…	ENSLACG00000022310,ENSLACG00000004202,ENSLACG00000011995,ENSLACG00000002265,ENSLACG00000007737,ENSLACG00000006426,ENSLACG00000003566,ENSLACG00000001882,ENSLACG00000008299,ENSLACG00000001627,ENSLACG00000001508,ENSLACG00000000998,ENSLACG00000001091,ENSLACG00000002391,ENSLACG00000003950,ENSLACG00000000595,ENSLACG00000012575,ENSLACG00000005469,ENSLACG00000009942,ENSLACG00000006751,ENSLACG00000022465,…	ENSLACG00000018720,ENSLACG00000018712	ENSLACG00000001918,ENSLACG00000004854,ENSLACG00000002417,ENSLACG00000018317,ENSLACG00000014947,ENSLACG00000012607,ENSLACG00000003623,ENSLACG00000010586,ENSLACG00000017496,ENSLACG00000010776,ENSLACG00000004651,ENSLACG00000007477,ENSLACG00000012285,ENSLACG00000015176,ENSLACG00000001518,ENSLACG00000015689,ENSLACG00000010146,ENSLACG00000007988,ENSLACG00000012321,ENSLACG00000006216,ENSLACG00000009153,…	ENSLACG00000011306,ENSLACG00000016099,ENSLACG00000005453,ENSLACG00000014391,ENSLACG00000004460,ENSLACG00000005342,ENSLACG00000017870,ENSLACG00000003091,ENSLACG00000007900,ENSLACG00000002048,ENSLACG00000001586,ENSLACG00000013293,ENSLACG00000002045,ENSLACG00000010347,ENSLACG00000005126,ENSLACG00000010912,ENSLACG00000007290,ENSLACG00000004805,ENSLACG00000001989,ENSLACG00000015752,ENSLACG00000012786,…	ENSLACG00000012377,ENSLACG00000001271,ENSLACG00000016962,ENSLACG00000013546,ENSLACG00000002976,ENSLACG00000002002,ENSLACG00000013644,ENSLACG00000006083,ENSLACG00000004233,ENSLACG00000010539,ENSLACG00000007423,ENSLACG00000012911,ENSLACG00000004832,ENSLACG00000006107,ENSLACG00000005758,ENSLACG00000010293,ENSLACG00000001539,ENSLACG00000013633,ENSLACG00000011412,ENSLACG00000000966,ENSLACG00000008170,…	ENSLACG00000001643,ENSLACG00000015073,ENSLACG00000000351,ENSLACG00000007266,ENSLACG00000006584,ENSLACG00000014923	ENSLACG00000011640,ENSLACG00000005322,ENSLACG00000007229,ENSLACG00000001431,ENSLACG00000010887,ENSLACG00000000587,ENSLACG00000014389,ENSLACG00000009333,ENSLACG00000005633,ENSLACG00000008206,ENSLACG00000011625,ENSLACG00000006719,ENSLACG00000007287,ENSLACG00000001673,ENSLACG00000022542,ENSLACG00000010196,ENSLACG00000013088,ENSLACG00000001375,ENSLACG00000001710,ENSLACG00000000532,ENSLACG00000010895,…
Mudskipper	ENSPMGG00000013753,ENSPMGG00000001607,ENSPMGG00000000485,ENSPMGG00000018471,ENSPMGG00000017008,ENSPMGG00000007019,ENSPMGG00000000856,ENSPMGG00000021296,ENSPMGG00000007333,ENSPMGG00000004382,ENSPMGG00000004779,ENSPMGG00000004456,ENSPMGG00000000935,ENSPMGG00000015846,ENSPMGG00000015848,ENSPMGG00000004831,ENSPMGG00000000274,ENSPMGG00000006805,ENSPMGG00000005342,ENSPMGG00000021064,ENSPMGG00000001020,…	ENSPMGG00000009133,ENSPMGG00000000635,ENSPMGG00000022713,ENSPMGG00000002447,ENSPMGG00000012914,ENSPMGG00000008170,ENSPMGG00000008168,ENSPMGG00000015882,ENSPMGG00000023498,ENSPMGG00000002997,ENSPMGG00000008550	ENSPMGG00000003858,ENSPMGG00000015331,ENSPMGG00000003852,ENSPMGG00000004470,ENSPMGG00000004092,ENSPMGG00000003844,ENSPMGG00000009576,ENSPMGG00000009578,ENSPMGG00000009630,ENSPMGG00000009577,ENSPMGG00000002401,ENSPMGG00000003856,ENSPMGG00000003838,ENSPMGG00000004477	ENSPMGG00000006984,ENSPMGG00000019573,ENSPMGG00000018254,ENSPMGG00000002420,ENSPMGG00000001469	ENSPMGG00000020260,ENSPMGG00000007031,ENSPMGG00000015128		ENSPMGG00000018741,ENSPMGG00000018744,ENSPMGG00000018751,ENSPMGG00000018754	ENSPMGG00000004488,ENSPMGG00000021982
Zebrafish	ENSDARG00000036140,ENSDARG00000030411,ENSDARG00000102129,ENSDARG00000025943,ENSDARG00000053862,ENSDARG00000018797,ENSDARG00000040736,ENSDARG00000093318,ENSDARG00000042992,ENSDARG00000041171,ENSDARG00000040735,ENSDARG00000092764,ENSDARG00000007655,ENSDARG00000016793,ENSDARG00000041301,ENSDARG00000074001,ENSDARG00000068507,ENSDARG00000007576,ENSDARG00000053512,ENSDARG00000078189,ENSDARG00000041925,…	ENSDARG00000074235,ENSDARG00000057886,ENSDARG00000077862,ENSDARG00000004109,ENSDARG00000094418,ENSDARG00000102296,ENSDARG00000110702,ENSDARG00000056798,ENSDARG00000103273,ENSDARG00000076139,ENSDARG00000067794,ENSDARG00000069199,ENSDARG00000078643,ENSDARG00000102594,ENSDARG00000079441	ENSDARG00000019294,ENSDARG00000026904,ENSDARG00000088625,ENSDARG00000035718,ENSDARG00000095040,ENSDARG00000053802,ENSDARG00000086654,ENSDARG00000088911,ENSDARG00000053845,ENSDARG00000030254,ENSDARG00000023157,ENSDARG00000090969,ENSDARG00000100476,ENSDARG00000087476,ENSDARG00000112040		ENSDARG00000094214,ENSDARG00000090910		ENSDARG00000089432,ENSDARG00000112681,ENSDARG00000093214,ENSDARG00000091997,ENSDARG00000094492,ENSDARG00000097952	ENSDARG00000040130,ENSDARG00000102119,ENSDARG00000105486,ENSDARG00000058829,ENSDARG00000100576,ENSDARG00000102704,ENSDARG00000059103,ENSDARG00000110326,ENSDARG00000105514
Orange clownfish	ENSAPEG00000001473,ENSAPEG00000014915,ENSAPEG00000001791,ENSAPEG00000023388,ENSAPEG00000005554,ENSAPEG00000014006,ENSAPEG00000005232,ENSAPEG00000022108,ENSAPEG00000005217,ENSAPEG00000006711,ENSAPEG00000014836,ENSAPEG00000013558,ENSAPEG00000005311,ENSAPEG00000014038,ENSAPEG00000013547,ENSAPEG00000003291,ENSAPEG00000008198,ENSAPEG00000013990,ENSAPEG00000012374,ENSAPEG00000006696,ENSAPEG00000005282,…	ENSAPEG00000017561,ENSAPEG00000017433,ENSAPEG00000018200,ENSAPEG00000017514,ENSAPEG00000018494,ENSAPEG00000017470,ENSAPEG00000023950,ENSAPEG00000023892,ENSAPEG00000017529,ENSAPEG00000017459,ENSAPEG00000023946,ENSAPEG00000023936,ENSAPEG00000023984	ENSAPEG00000003667,ENSAPEG00000001591,ENSAPEG00000004133,ENSAPEG00000018074,ENSAPEG00000023558,ENSAPEG00000001659,ENSAPEG00000000465,ENSAPEG00000019932,ENSAPEG00000024319,ENSAPEG00000000400,ENSAPEG00000017978,ENSAPEG00000001606,ENSAPEG00000024306,ENSAPEG00000024322,ENSAPEG00000024313,ENSAPEG00000017126	ENSAPEG00000014936,ENSAPEG00000014949,ENSAPEG00000008014,ENSAPEG00000000825,ENSAPEG00000005024,ENSAPEG00000017900,ENSAPEG00000014189,ENSAPEG00000013522,ENSAPEG00000003831,ENSAPEG00000018286,ENSAPEG00000015254,ENSAPEG00000021839,ENSAPEG00000014924,ENSAPEG00000015442,ENSAPEG00000004980,ENSAPEG00000004964,ENSAPEG00000004310,ENSAPEG00000006549,ENSAPEG00000008224,ENSAPEG00000002174	ENSAPEG00000000352,ENSAPEG00000003094,ENSAPEG00000005938,ENSAPEG00000007563,ENSAPEG00000014943,ENSAPEG00000002809,ENSAPEG00000009451,ENSAPEG00000018106,ENSAPEG00000002720,ENSAPEG00000001699,ENSAPEG00000021628,ENSAPEG00000021835,ENSAPEG00000021157		ENSAPEG00000004729,ENSAPEG00000016741,ENSAPEG00000016816,ENSAPEG00000014858,ENSAPEG00000014800,ENSAPEG00000023356,ENSAPEG00000019753,ENSAPEG00000007398,ENSAPEG00000006983,ENSAPEG00000016661,ENSAPEG00000006929,ENSAPEG00000006853,ENSAPEG00000005718,ENSAPEG00000012847	ENSAPEG00000000808,ENSAPEG00000001379,ENSAPEG00000014975
Eastern happy	ENSACLG00000001945,ENSACLG00000016431,ENSACLG00000007906,ENSACLG00000008656,ENSACLG00000002422,ENSACLG00000022171,ENSACLG00000023925,ENSACLG00000002479,ENSACLG00000021424,ENSACLG00000002431,ENSACLG00000023175,ENSACLG00000011173,ENSACLG00000002630,ENSACLG00000023191,ENSACLG00000002437,ENSACLG00000021014,ENSACLG00000007719,ENSACLG00000022120,ENSACLG00000023140,ENSACLG00000021006,ENSACLG00000023135,…	ENSACLG00000026188,ENSACLG00000005429,ENSACLG00000004508,ENSACLG00000014057,ENSACLG00000006929,ENSACLG00000004600,ENSACLG00000004531,ENSACLG00000026213,ENSACLG00000014122,ENSACLG00000005385,ENSACLG00000004522,ENSACLG00000026207,ENSACLG00000016346,ENSACLG00000006222,ENSACLG00000006877,ENSACLG00000005398,ENSACLG00000015976,ENSACLG00000006867,ENSACLG00000026200,ENSACLG00000005368,ENSACLG00000004849,…	ENSACLG00000000093,ENSACLG00000015161,ENSACLG00000000112,ENSACLG00000025986,ENSACLG00000026202,ENSACLG00000004544,ENSACLG00000025998,ENSACLG00000026058,ENSACLG00000018579,ENSACLG00000017253,ENSACLG00000016408,ENSACLG00000007241,ENSACLG00000000198,ENSACLG00000006271,ENSACLG00000006349,ENSACLG00000023459,ENSACLG00000006729,ENSACLG00000004415,ENSACLG00000026189,ENSACLG00000026030,ENSACLG00000026037,…	ENSACLG00000002535,ENSACLG00000016676,ENSACLG00000008642,ENSACLG00000017062,ENSACLG00000017755,ENSACLG00000022170,ENSACLG00000008224,ENSACLG00000014671,ENSACLG00000007713,ENSACLG00000002701,ENSACLG00000013242,ENSACLG00000007417,ENSACLG00000013905,ENSACLG00000005337,ENSACLG00000026192,ENSACLG00000014813,ENSACLG00000011588,ENSACLG00000017452,ENSACLG00000004561,ENSACLG00000027304,ENSACLG00000027702,…	ENSACLG00000018404,ENSACLG00000027597,ENSACLG00000019379,ENSACLG00000023243,ENSACLG00000015191,ENSACLG00000023949,ENSACLG00000018440,ENSACLG00000023253,ENSACLG00000017553,ENSACLG00000023686,ENSACLG00000008889,ENSACLG00000014398,ENSACLG00000016469,ENSACLG00000014392,ENSACLG00000009608,ENSACLG00000013476,ENSACLG00000018373,ENSACLG00000017208,ENSACLG00000013831,ENSACLG00000007582,ENSACLG00000027221,…	ENSACLG00000002775,ENSACLG00000009148,ENSACLG00000013967,ENSACLG00000021406,ENSACLG00000007511,ENSACLG00000002396,ENSACLG00000014121,ENSACLG00000011507,ENSACLG00000009407,ENSACLG00000022388,ENSACLG00000019948,ENSACLG00000007447,ENSACLG00000003757,ENSACLG00000013632,ENSACLG00000019821,ENSACLG00000017392,ENSACLG00000017606,ENSACLG00000016079,ENSACLG00000013988,ENSACLG00000021834,ENSACLG00000013574,…	ENSACLG00000010675,ENSACLG00000010541,ENSACLG00000010609,ENSACLG00000010573,ENSACLG00000009749,ENSACLG00000009765,ENSACLG00000009791,ENSACLG00000009805,ENSACLG00000009838,ENSACLG00000009779,ENSACLG00000009818,ENSACLG00000009865,ENSACLG00000009870,ENSACLG00000010971	ENSACLG00000000852,ENSACLG00000000799,ENSACLG00000022825,ENSACLG00000008628,ENSACLG00000015148,ENSACLG00000015940,ENSACLG00000016003,ENSACLG00000014932,ENSACLG00000014006,ENSACLG00000005176,ENSACLG00000005192,ENSACLG00000005224,ENSACLG00000005201,ENSACLG00000000892,ENSACLG00000005216,ENSACLG00000000881,ENSACLG00000014727,ENSACLG00000014790,ENSACLG00000022791,ENSACLG00000001382,ENSACLG00000000830,…
Indian glassy fish	ENSPRNG00000004264,ENSPRNG00000004008,ENSPRNG00000025797,ENSPRNG00000026585,ENSPRNG00000010080,ENSPRNG00000026062,ENSPRNG00000014030,ENSPRNG00000022868,ENSPRNG00000010091,ENSPRNG00000013197,ENSPRNG00000010133,ENSPRNG00000006851,ENSPRNG00000013942,ENSPRNG00000010122,ENSPRNG00000019170,ENSPRNG00000000462,ENSPRNG00000010120,ENSPRNG00000014013,ENSPRNG00000014004,ENSPRNG00000010114,ENSPRNG00000008244,…	ENSPRNG00000019629,ENSPRNG00000004794,ENSPRNG00000004818,ENSPRNG00000004813,ENSPRNG00000004635,ENSPRNG00000004612,ENSPRNG00000004917,ENSPRNG00000004684,ENSPRNG00000004775,ENSPRNG00000004689,ENSPRNG00000004800,ENSPRNG00000004906,ENSPRNG00000004418,ENSPRNG00000004914,ENSPRNG00000004621	ENSPRNG00000010277,ENSPRNG00000023954,ENSPRNG00000012809,ENSPRNG00000010278,ENSPRNG00000009169,ENSPRNG00000002209,ENSPRNG00000002221,ENSPRNG00000017847,ENSPRNG00000002222,ENSPRNG00000002211,ENSPRNG00000002224,ENSPRNG00000009184,ENSPRNG00000002279,ENSPRNG00000025084,ENSPRNG00000010407,ENSPRNG00000009183,ENSPRNG00000009179,ENSPRNG00000009160,ENSPRNG00000002206,ENSPRNG00000010494,ENSPRNG00000009180,…	ENSPRNG00000016356,ENSPRNG00000016364,ENSPRNG00000014889,ENSPRNG00000018867	ENSPRNG00000008753,ENSPRNG00000006400,ENSPRNG00000025850,ENSPRNG00000022718,ENSPRNG00000020990,ENSPRNG00000016326,ENSPRNG00000022381,ENSPRNG00000018680,ENSPRNG00000010918,ENSPRNG00000003119,ENSPRNG00000002643,ENSPRNG00000003651,ENSPRNG00000022859		ENSPRNG00000004336,ENSPRNG00000004333,ENSPRNG00000004328,ENSPRNG00000004321,ENSPRNG00000004337,ENSPRNG00000004338,ENSPRNG00000004302,ENSPRNG00000004319	ENSPRNG00000014729,ENSPRNG00000014382,ENSPRNG00000002457,ENSPRNG00000002271,ENSPRNG00000002329,ENSPRNG00000002227,ENSPRNG00000002559,ENSPRNG00000014801,ENSPRNG00000004660
Amazon molly	ENSPFOG00000017644,ENSPFOG00000011019,ENSPFOG00000004925,ENSPFOG00000006393,ENSPFOG00000024265,ENSPFOG00000023872,ENSPFOG00000023921,ENSPFOG00000016843,ENSPFOG00000023461,ENSPFOG00000005721,ENSPFOG00000018238,ENSPFOG00000022020,ENSPFOG00000022649,ENSPFOG00000023703,ENSPFOG00000008148,ENSPFOG00000022735,ENSPFOG00000022081,ENSPFOG00000023566,ENSPFOG00000018311,ENSPFOG00000022588,ENSPFOG00000005687,…	ENSPFOG00000008529,ENSPFOG00000005534,ENSPFOG00000000211,ENSPFOG00000005580,ENSPFOG00000022619,ENSPFOG00000024736,ENSPFOG00000005753,ENSPFOG00000017844,ENSPFOG00000005572,ENSPFOG00000024029,ENSPFOG00000006606,ENSPFOG00000000213,ENSPFOG00000022042,ENSPFOG00000022562,ENSPFOG00000023052,ENSPFOG00000021699,ENSPFOG00000023517,ENSPFOG00000007082,ENSPFOG00000008316,ENSPFOG00000000646,ENSPFOG00000005548	ENSPFOG00000022059,ENSPFOG00000012539,ENSPFOG00000016202,ENSPFOG00000001710,ENSPFOG00000001764,ENSPFOG00000005140,ENSPFOG00000015074,ENSPFOG00000013586,ENSPFOG00000023303,ENSPFOG00000015038,ENSPFOG00000006862,ENSPFOG00000007218,ENSPFOG00000013572,ENSPFOG00000006826,ENSPFOG00000022599,ENSPFOG00000006809,ENSPFOG00000008032,ENSPFOG00000024747,ENSPFOG00000015067,ENSPFOG00000023274,ENSPFOG00000010608,…	ENSPFOG00000023720,ENSPFOG00000024761,ENSPFOG00000020728,ENSPFOG00000022346,ENSPFOG00000008173,ENSPFOG00000022166,ENSPFOG00000024292,ENSPFOG00000024409	ENSPFOG00000024181,ENSPFOG00000012672,ENSPFOG00000004334,ENSPFOG00000000942,ENSPFOG00000023891,ENSPFOG00000023236	ENSPFOG00000019904,ENSPFOG00000000198,ENSPFOG00000024591,ENSPFOG00000004980,ENSPFOG00000022983,ENSPFOG00000022625,ENSPFOG00000020000,ENSPFOG00000024780,ENSPFOG00000023621,ENSPFOG00000024589,ENSPFOG00000024187	ENSPFOG00000004213,ENSPFOG00000009722,ENSPFOG00000013179,ENSPFOG00000013198,ENSPFOG00000000365,ENSPFOG00000004228,ENSPFOG00000000861,ENSPFOG00000013172,ENSPFOG00000013208,ENSPFOG00000009778,ENSPFOG00000022729,ENSPFOG00000024584	ENSPFOG00000012655,ENSPFOG00000012949,ENSPFOG00000012643,ENSPFOG00000012945,ENSPFOG00000012944,ENSPFOG00000023913,ENSPFOG00000018989,ENSPFOG00000019069
Japenese medaka	ENSORLG00000030061,ENSORLG00000003704,ENSORLG00000025288,ENSORLG00000008375,ENSORLG00000018961,ENSORLG00000008129,ENSORLG00000001108,ENSORLG00000003821,ENSORLG00000018968,ENSORLG00000014815,ENSORLG00000009017,ENSORLG00000010889,ENSORLG00000008384,ENSORLG00000014827,ENSORLG00000028042,ENSORLG00000000271,ENSORLG00000026896,ENSORLG00000003749,ENSORLG00000023577,ENSORLG00000022769,ENSORLG00000000560,…	ENSORLG00000029380,ENSORLG00000023938,ENSORLG00000028159,ENSORLG00000024367,ENSORLG00000024484,ENSORLG00000022424,ENSORLG00000027204,ENSORLG00000024816,ENSORLG00000029760,ENSORLG00000030287,ENSORLG00000022516,ENSORLG00000025645,ENSORLG00000021824,ENSORLG00000002615,ENSORLG00000028692,ENSORLG00000002634,ENSORLG00000024231,ENSORLG00000028744	ENSORLG00000027110,ENSORLG00000027610,ENSORLG00000004178,ENSORLG00000024630,ENSORLG00000026481,ENSORLG00000026388,ENSORLG00000015707,ENSORLG00000027482,ENSORLG00000025253,ENSORLG00000023627,ENSORLG00000021874,ENSORLG00000015708	ENSORLG00000022133,ENSORLG00000026847,ENSORLG00000022997,ENSORLG00000021791,ENSORLG00000023484,ENSORLG00000029496,ENSORLG00000025897,ENSORLG00000026148,ENSORLG00000022041,ENSORLG00000027860,ENSORLG00000027297,ENSORLG00000023329,ENSORLG00000025291,ENSORLG00000029095,ENSORLG00000028630,ENSORLG00000027118,ENSORLG00000029490,ENSORLG00000025169,ENSORLG00000023320,ENSORLG00000024465,ENSORLG00000022697,…	ENSORLG00000024821,ENSORLG00000022856,ENSORLG00000024444,ENSORLG00000025620	ENSORLG00000023135,ENSORLG00000026845,ENSORLG00000023528,ENSORLG00000025660,ENSORLG00000022216,ENSORLG00000028428,ENSORLG00000028038,ENSORLG00000025841,ENSORLG00000026631,ENSORLG00000023099,ENSORLG00000028072,ENSORLG00000027125,ENSORLG00000029297,ENSORLG00000023007	ENSORLG00000026465,ENSORLG00000007279,ENSORLG00000007290,ENSORLG00000022625,ENSORLG00000027876,ENSORLG00000028605
Elephant shark	ENSCMIG00000018479,ENSCMIG00000013707,ENSCMIG00000013657,ENSCMIG00000016885,ENSCMIG00000007957,ENSCMIG00000003836,ENSCMIG00000013635,ENSCMIG00000001231,ENSCMIG00000013608,ENSCMIG00000013398,ENSCMIG00000013493,ENSCMIG00000013735,ENSCMIG00000013535,ENSCMIG00000013628,ENSCMIG00000010324,ENSCMIG00000013407,ENSCMIG00000014442,ENSCMIG00000013566,ENSCMIG00000016889,ENSCMIG00000013464,ENSCMIG00000013253,…	ENSCMIG00000017872,ENSCMIG00000003423,ENSCMIG00000013100,ENSCMIG00000001158,ENSCMIG00000001924,ENSCMIG00000002224,ENSCMIG00000016560,ENSCMIG00000001306,ENSCMIG00000000051,ENSCMIG00000000318,ENSCMIG00000016556,ENSCMIG00000002309,ENSCMIG00000003052,ENSCMIG00000004040,ENSCMIG00000003926,ENSCMIG00000013342,ENSCMIG00000005562,ENSCMIG00000001310,ENSCMIG00000003375,ENSCMIG00000006479,ENSCMIG00000004172,…		ENSCMIG00000013545,ENSCMIG00000010831	ENSCMIG00000016254,ENSCMIG00000001218,ENSCMIG00000002501,ENSCMIG00000004880		ENSCMIG00000016386,ENSCMIG00000007009,ENSCMIG00000000152	ENSCMIG00000002001,ENSCMIG00000002243

## Sheet: Table S8
Table S8. Number of genes in Ensembl protein families that were defined as a single gene family by CAFE. "Ensembl" columns indicate the number of genes included in the correspoding Ensembl protein family. Among them, the number of the genes that were also detectd as a crystallin protein family by CAFE was indicated in "Ensembl & CAFE" columns.
Ensembl protein family ID	Protein family description	Annotated as γM-crystallin in zebrafish?	Human		Cattle		Mouse		Chicken		Coelacanth		Mudskipper		Zebrafish		Orange clownfish		Eastern happy		Indian glassy fish		Amazon molly		Japenese medaka		Elephant shark
			Ensembl	Ensembl & CAFE	Ensembl	Ensembl & CAFE	Ensembl	Ensembl & CAFE	Ensembl	Ensembl & CAFE	Ensembl	Ensembl & CAFE	Ensembl	Ensembl & CAFE	Ensembl	Ensembl & CAFE	Ensembl	Ensembl & CAFE	Ensembl	Ensembl & CAFE	Ensembl	Ensembl & CAFE	Ensembl	Ensembl & CAFE	Ensembl	Ensembl & CAFE	Ensembl	Ensembl & CAFE
PTHR11818_SF6	GAMMA CRYSTALLIN S BETA CRYSTALLIN S GAMMA S CRYSTALLIN	-	1	1	1	1	1	1	1	1	1	1	1	1	3	2	3	3	2	2	2	2	1	1	0	0	1	1
PTHR11818_SF7	BETA CRYSTALLIN A2 BETA A2 CRYSTALLIN	-	1	1	1	1	1	1	1	1	1	1	1	1	2	2	1	1	1	1	1	1	1	1	1	1	1	1
PTHR11818_SF8	BETA CRYSTALLIN	-	1	1	1	1	1	1	1	1	1	1	1	1	1	1	1	1	1	1	1	1	1	1	1	1	1	1
PTHR11818_SF11	BETA CRYSTALLIN B2 BETA B2 CRYSTALLIN BETA CRYSTALLIN BP	-	1	1	1	1	1	1	1	1	1	1	1	1	1	1	1	1	1	1	1	1	1	1	1	1	1	1
PTHR11818_SF12	BETA CRYSTALLIN B1 BETA B1 CRYSTALLIN	-	1	1	1	1	1	1	1	1	1	1	1	1	1	1	1	1	1	1	1	1	1	1	1	1	1	1
PTHR11818_SF13	BETA CRYSTALLIN B3 BETA B3 CRYSTALLIN [CONTAINS BETA CRYSTALLIN B3 N TERMINALLY PROCESSED]	-	1	1	1	1	1	1	1	1	1	1	1	1	1	1	2	2	2	2	2	2	2	2	2	2	1	1
PTHR11818_SF15	UNCHARACTERIZED	-	0	0	0	0	0	0	0	0	1	1	1	1	2	1	1	1	1	1	2	2	1	1	1	1	1	1
PTHR11818_SF19	BETA CRYSTALLIN A4 BETA A4 CRYSTALLIN	-	1	1	1	1	1	1	1	1	1	1	1	1	1	1	1	1	1	1	1	1	1	1	1	1	0	0
PTHR11818_SF21	UNCHARACTERIZED	-	0	0	0	0	0	0	0	0	1	1	1	1	1	1	1	1	1	1	1	1	1	1	1	1	1	1
PTHR11818_SF22	GAMMA CRYSTALLIN N GAMMA N CRYSTALLIN	-	1	1	1	1	1	1	1	1	1	1	2	2	2	2	2	2	2	2	2	2	2	2	2	2	1	1
PTHR11818_SF28	GAMMA CRYSTALLIN A GAMMA A CRYSTALLIN GAMMA CRYSTALLIN	-	1	1	2	2	1	1	0	0	0	0	0	0	0	0	0	0	0	0	0	0	0	0	0	0	0	0
PTHR11818_SF32	GAMMA CRYSTALLIN GAMMA CRYSTALLIN	-	3	2	1	1	2	2	0	0	0	0	0	0	0	0	0	0	0	0	0	0	0	0	0	0	0	0
PTHR11818_SF37	GAMMA CRYSTALLIN GAMMA	O	0	0	0	0	0	0	0	0	0	0	7	7	5	4	9	9	10	10	9	9	8	8	5	5	0	0
PTHR11818_SF39	EPIDERMAL DIFFERENTIATION SPECIFIC	-	0	0	0	0	0	0	1	1	1	0	0	0	0	0	0	0	0	0	0	0	0	0	0	0	3	0
PTHR11818_SF40	GAMMA CRYSTALLIN 1 FRAGMENT GAMMA CRYSTALLIN I	O	0	0	0	0	0	0	0	0	2	2	2	2	7	5	5	5	5	5	5	4	5	5	1	1	4	4
PTHR11818_SF41	CRYSTALLIN	O	0	0	0	0	0	0	0	0	0	0	2	2	2	2	2	2	2	2	2	2	1	1	2	2	0	0
PTHR11818_SF43	GAMMA CRYSTALLIN GAMMA CRY GAMMA CRYSTALLIN	-	0	0	0	0	0	0	0	0	5	5	0	0	0	0	0	0	1	1	0	0	0	0	0	0	0	0
PTHR11818_SF44	GAMMA CRYSTALLIN M2 GAMMA M2	O	0	0	0	0	0	0	0	0	0	0	3	3	37	27	5	5	1	1	7	7	6	6	5	3	0	0
PTHR11818_SF45	GAMMA CRYSTALLIN GAMMA CRYSTALLIN GAMMA CRYSTALLIN	-	2	1	3	3	0	0	0	0	0	0	0	0	0	0	0	0	0	0	0	0	0	0	0	0	0	0
PTHR11818_SF47	GAMMA CRYSTALLIN	-	0	0	0	0	0	0	0	0	6	6	2	2	3	1	4	4	4	4	3	3	7	7	0	0	20	20
PTHR11818_SF48	GAMMA CRYSTALLIN GAMMA CRYSTALLIN	-	0	0	0	0	3	3	0	0	0	0	0	0	0	0	0	0	0	0	0	0	0	0	0	0	0	0
PTHR11818_SF51	UNCHARACTERIZED	-	0	0	0	0	0	0	0	0	0	0	1	1	1	1	1	1	1	1	1	1	1	1	1	0	0	0
PTHR11818_SF53	UNCHARACTERIZED	O	0	0	0	0	0	0	0	0	0	0	2	2	4	2	5	5	4	4	3	3	4	4	3	3	0	0
PTHR11818_SF54	UNCHARACTERIZED	-	0	0	0	0	0	0	0	0	1	1	2	2	2	2	2	2	2	2	2	2	2	2	1	1	0	0
PTHR11818_SF55	UNCHARACTERIZED	-	0	0	0	0	0	0	0	0	1	1	2	2	2	2	2	2	2	2	2	2	2	2	2	2	1	1
Number of βγ-crystallin gene copies			14	12	14	14	14	14	9	9	26	25	34	34	78	59	49	49	45	45	48	47	48	48	31	28	37	34
Number of γM-crystallin crystallin gene copies			0	0	0	0	0	0	0	0	2	2	16	16	55	40	26	26	22	22	26	25	24	24	16	14	4	4

## Sheet: Table S9
Table S9. Genomic coordinates of crystallin gene synteny analysis
Species	Assembly name	coordinates
Mouse	GRCm38	16:21,401,236-22,886,762
Coelacanth	LatCha1	JH126764.1:538,783-1,997,974
		JH127063.1:1-1,069,686
Mudskipper	PM.fa	KN468668.1:106,160-285,010 (γ-crystallin genes) KN464476.1:54,605-182,136 (crybb)
Orange clownfish	Nemo_v1	12:1,263,284-1,586,399 (γ-crystallin genes) Nemo_v1:6:24,487,064-24,616,038 (crybb)

## Sheet: Table S10
Table S10. List of aquatic fish specific orthologues absent in terrestrial tetrapods and mudskipper
Gene information (zebrafish)				Gene order conservation score*		Ensembl orthology relationship
Ensembl gene ID	Gene symbol	Gene description	Genomic coordinates	with human	with mudskipper	Coelacanth	Eastern happy	Orange clownfish	Japanese medaka	Indian glassy fish	Amazon mollly	Human	Mouse	Cattle	Chicken	Mudskipper
ENSDARG00000096576	si:ch211-286b5.6	si:ch211-286b5.6 [Source:ZFIN;Acc:ZDB-GENE-121214-216]	1:55279124-55287260 (+)	1	0	ortholog_many2many	ortholog_many2many	ortholog_many2many	ortholog_many2many	ortholog_many2many	ortholog_many2many	NO-ORTHOLOG	NO-ORTHOLOG	NO-ORTHOLOG	NO-ORTHOLOG	NO-ORTHOLOG
ENSDARG00000017984	zgc:172106	zgc:172106 [Source:ZFIN;Acc:ZDB-GENE-080204-42]	1:55293424-55299173 (+)	1	0	ortholog_many2many	ortholog_many2many	ortholog_many2many	ortholog_many2many	ortholog_many2many	ortholog_many2many	NO-ORTHOLOG	NO-ORTHOLOG	NO-ORTHOLOG	NO-ORTHOLOG	NO-ORTHOLOG
ENSDARG00000096625	si:ch211-286b5.8	si:ch211-286b5.8 [Source:ZFIN;Acc:ZDB-GENE-121214-73]	1:55304374-55310703 (+)	0	0	ortholog_many2many	ortholog_many2many	ortholog_many2many	ortholog_many2many	ortholog_many2many	ortholog_many2many	NO-ORTHOLOG	NO-ORTHOLOG	NO-ORTHOLOG	NO-ORTHOLOG	NO-ORTHOLOG
ENSDARG00000086166	si:ch211-286b5.9	si:ch211-286b5.9 [Source:ZFIN;Acc:ZDB-GENE-121214-63]	1:55348537-55353978 (+)	0	0	ortholog_many2many	ortholog_many2many	ortholog_many2many	ortholog_many2many	ortholog_many2many	ortholog_many2many	NO-ORTHOLOG	NO-ORTHOLOG	NO-ORTHOLOG	NO-ORTHOLOG	NO-ORTHOLOG
ENSDARG00000101532	si:ch211-1f22.3	si:ch211-1f22.3 [Source:ZFIN;Acc:ZDB-GENE-121214-89]	1:56801021-56805426 (+)	NA	NA	ortholog_many2many	ortholog_many2many	ortholog_many2many	ortholog_many2many	ortholog_many2many	ortholog_many2many	NO-ORTHOLOG	NO-ORTHOLOG	NO-ORTHOLOG	NO-ORTHOLOG	NO-ORTHOLOG
ENSDARG00000096621	si:dkey-27j5.6	si:dkey-27j5.6 [Source:ZFIN;Acc:ZDB-GENE-121214-157]	1:56813845-56816695 (+)	NA	NA	ortholog_many2many	ortholog_many2many	ortholog_many2many	ortholog_many2many	ortholog_many2many	ortholog_many2many	NO-ORTHOLOG	NO-ORTHOLOG	NO-ORTHOLOG	NO-ORTHOLOG	NO-ORTHOLOG
ENSDARG00000054655	si:ch211-1f22.5	si:ch211-1f22.5 [Source:ZFIN;Acc:ZDB-GENE-121214-105]	1:56823437-56827882 (+)	NA	NA	ortholog_many2many	ortholog_many2many	ortholog_many2many	ortholog_many2many	ortholog_many2many	ortholog_many2many	NO-ORTHOLOG	NO-ORTHOLOG	NO-ORTHOLOG	NO-ORTHOLOG	NO-ORTHOLOG
ENSDARG00000092322	si:ch211-152f2.1	si:ch211-152f2.1 [Source:ZFIN;Acc:ZDB-GENE-121214-70]	1:56843411-56845476 (+)	NA	NA	ortholog_many2many	ortholog_many2many	ortholog_many2many	ortholog_many2many	ortholog_many2many	ortholog_many2many	NO-ORTHOLOG	NO-ORTHOLOG	NO-ORTHOLOG	NO-ORTHOLOG	NO-ORTHOLOG
ENSDARG00000096656	si:ch211-1f22.6	si:ch211-1f22.6 [Source:ZFIN;Acc:ZDB-GENE-121214-119]	1:56852400-56857465 (+)	NA	NA	ortholog_many2many	ortholog_many2many	ortholog_many2many	ortholog_many2many	ortholog_many2many	ortholog_many2many	NO-ORTHOLOG	NO-ORTHOLOG	NO-ORTHOLOG	NO-ORTHOLOG	NO-ORTHOLOG
ENSDARG00000096543	si:ch211-1f22.7	si:ch211-1f22.7 [Source:ZFIN;Acc:ZDB-GENE-121214-167]	1:56859745-56864253 (+)	NA	NA	ortholog_many2many	ortholog_many2many	ortholog_many2many	ortholog_many2many	ortholog_many2many	ortholog_many2many	NO-ORTHOLOG	NO-ORTHOLOG	NO-ORTHOLOG	NO-ORTHOLOG	NO-ORTHOLOG
ENSDARG00000034910	si:ch211-152f2.2	si:ch211-152f2.2 [Source:ZFIN;Acc:ZDB-GENE-121214-75]	1:56873359-56878634 (+)	NA	NA	ortholog_many2many	ortholog_many2many	ortholog_many2many	ortholog_many2many	ortholog_many2many	ortholog_many2many	NO-ORTHOLOG	NO-ORTHOLOG	NO-ORTHOLOG	NO-ORTHOLOG	NO-ORTHOLOG
ENSDARG00000096507	si:ch211-1f22.8	si:ch211-1f22.8 [Source:ZFIN;Acc:ZDB-GENE-121214-83]	1:56886214-56893355 (+)	NA	NA	ortholog_many2many	ortholog_many2many	ortholog_many2many	ortholog_many2many	ortholog_many2many	ortholog_many2many	NO-ORTHOLOG	NO-ORTHOLOG	NO-ORTHOLOG	NO-ORTHOLOG	NO-ORTHOLOG
ENSDARG00000043445	si:ch211-152f2.3	si:ch211-152f2.3 [Source:ZFIN;Acc:ZDB-GENE-121214-85]	1:56900580-56904810 (+)	NA	NA	ortholog_many2many	ortholog_many2many	ortholog_many2many	ortholog_many2many	ortholog_many2many	ortholog_many2many	NO-ORTHOLOG	NO-ORTHOLOG	NO-ORTHOLOG	NO-ORTHOLOG	NO-ORTHOLOG
ENSDARG00000096585	si:ch211-1f22.9	si:ch211-1f22.9 [Source:ZFIN;Acc:ZDB-GENE-121214-139]	1:56919742-56922160 (+)	NA	NA	ortholog_many2many	ortholog_many2many	ortholog_many2many	ortholog_many2many	ortholog_many2many	ortholog_many2many	NO-ORTHOLOG	NO-ORTHOLOG	NO-ORTHOLOG	NO-ORTHOLOG	NO-ORTHOLOG
ENSDARG00000096574	si:ch211-152f2.4	si:ch211-152f2.4 [Source:ZFIN;Acc:ZDB-GENE-121214-86]	1:56929873-56932578 (+)	NA	NA	ortholog_many2many	ortholog_many2many	ortholog_many2many	ortholog_many2many	ortholog_many2many	ortholog_many2many	NO-ORTHOLOG	NO-ORTHOLOG	NO-ORTHOLOG	NO-ORTHOLOG	NO-ORTHOLOG
ENSDARG00000096619	si:ch211-1f22.10	si:ch211-1f22.10 [Source:ZFIN;Acc:ZDB-GENE-121214-82]	1:56955349-56960001 (+)	NA	NA	ortholog_many2many	ortholog_many2many	ortholog_many2many	ortholog_many2many	ortholog_many2many	ortholog_many2many	NO-ORTHOLOG	NO-ORTHOLOG	NO-ORTHOLOG	NO-ORTHOLOG	NO-ORTHOLOG
ENSDARG00000094524	si:ch211-1f22.11	si:ch211-1f22.11 [Source:ZFIN;Acc:ZDB-GENE-121214-66]	1:56972616-56981521 (+)	NA	NA	ortholog_many2many	ortholog_many2many	ortholog_many2many	ortholog_many2many	ortholog_many2many	ortholog_many2many	NO-ORTHOLOG	NO-ORTHOLOG	NO-ORTHOLOG	NO-ORTHOLOG	NO-ORTHOLOG
ENSDARG00000093845	si:ch211-1f22.12	si:ch211-1f22.12 [Source:ZFIN;Acc:ZDB-GENE-121214-103]	1:56992262-56996143 (+)	NA	NA	ortholog_many2many	ortholog_many2many	ortholog_many2many	ortholog_many2many	ortholog_many2many	ortholog_many2many	NO-ORTHOLOG	NO-ORTHOLOG	NO-ORTHOLOG	NO-ORTHOLOG	NO-ORTHOLOG
ENSDARG00000096623	si:ch211-1f22.13	si:ch211-1f22.13 [Source:ZFIN;Acc:ZDB-GENE-121214-68]	1:57004178-57008386 (+)	0	1	ortholog_many2many	ortholog_many2many	ortholog_many2many	ortholog_many2many	ortholog_many2many	ortholog_many2many	NO-ORTHOLOG	NO-ORTHOLOG	NO-ORTHOLOG	NO-ORTHOLOG	NO-ORTHOLOG
ENSDARG00000096670	si:ch211-1f22.16	si:ch211-1f22.16 [Source:ZFIN;Acc:ZDB-GENE-121214-59]	1:57040472-57044846 (+)	0	1	ortholog_many2many	ortholog_many2many	ortholog_many2many	ortholog_many2many	ortholog_many2many	ortholog_many2many	NO-ORTHOLOG	NO-ORTHOLOG	NO-ORTHOLOG	NO-ORTHOLOG	NO-ORTHOLOG
ENSDARG00000062309	si:ch211-1f22.14	si:ch211-1f22.14 [Source:ZFIN;Acc:ZDB-GENE-121214-69]	1:57050899-57059786 (+)	0	1	ortholog_many2many	ortholog_many2many	ortholog_many2many	ortholog_many2many	ortholog_many2many	ortholog_many2many	NO-ORTHOLOG	NO-ORTHOLOG	NO-ORTHOLOG	NO-ORTHOLOG	NO-ORTHOLOG
ENSDARG00000096634	si:ch73-94k4.1	si:ch73-94k4.1 [Source:ZFIN;Acc:ZDB-GENE-121214-110]	1:57118783-57120505 (+)	0	2	ortholog_many2many	ortholog_many2many	ortholog_many2many	ortholog_many2many	ortholog_many2many	ortholog_many2many	NO-ORTHOLOG	NO-ORTHOLOG	NO-ORTHOLOG	NO-ORTHOLOG	NO-ORTHOLOG
ENSDARG00000096671	si:dkey-27j5.10	si:dkey-27j5.10 [Source:ZFIN;Acc:ZDB-GENE-121214-151]	1:57132140-57236167 (+)	0	2	ortholog_many2many	ortholog_many2many	ortholog_many2many	ortholog_many2many	ortholog_many2many	ortholog_many2many	NO-ORTHOLOG	NO-ORTHOLOG	NO-ORTHOLOG	NO-ORTHOLOG	NO-ORTHOLOG
ENSDARG00000096523	si:ch73-94k4.5	si:ch73-94k4.5 [Source:ZFIN;Acc:ZDB-GENE-121214-94]	1:57151926-57160654 (+)	0	2	ortholog_many2many	ortholog_many2many	ortholog_many2many	ortholog_many2many	ortholog_many2many	ortholog_many2many	NO-ORTHOLOG	NO-ORTHOLOG	NO-ORTHOLOG	NO-ORTHOLOG	NO-ORTHOLOG
ENSDARG00000086301	si:dkey-27j5.6	si:dkey-27j5.6 [Source:ZFIN;Acc:ZDB-GENE-121214-157]	1:57176256-57180904 (+)	0	2	ortholog_many2many	ortholog_many2many	ortholog_many2many	ortholog_many2many	ortholog_many2many	ortholog_many2many	NO-ORTHOLOG	NO-ORTHOLOG	NO-ORTHOLOG	NO-ORTHOLOG	NO-ORTHOLOG
ENSDARG00000096650	si:dkey-27j5.11	si:dkey-27j5.11 [Source:ZFIN;Acc:ZDB-GENE-121214-127]	1:57198387-57202346 (+)	1	2	ortholog_many2many	ortholog_many2many	ortholog_many2many	ortholog_many2many	ortholog_many2many	ortholog_many2many	NO-ORTHOLOG	NO-ORTHOLOG	NO-ORTHOLOG	NO-ORTHOLOG	NO-ORTHOLOG
ENSDARG00000094157	si:dkey-27j5.10	si:dkey-27j5.10 [Source:ZFIN;Acc:ZDB-GENE-121214-151]	1:57208005-57213362 (+)	1	2	ortholog_many2many	ortholog_many2many	ortholog_many2many	ortholog_many2many	ortholog_many2many	ortholog_many2many	NO-ORTHOLOG	NO-ORTHOLOG	NO-ORTHOLOG	NO-ORTHOLOG	NO-ORTHOLOG
ENSDARG00000096534	si:dkey-27j5.10	si:dkey-27j5.10 [Source:ZFIN;Acc:ZDB-GENE-121214-151]	1:57218301-57224222 (+)	2	2	ortholog_many2many	ortholog_many2many	ortholog_many2many	ortholog_many2many	ortholog_many2many	ortholog_many2many	NO-ORTHOLOG	NO-ORTHOLOG	NO-ORTHOLOG	NO-ORTHOLOG	NO-ORTHOLOG
ENSDARG00000096570	si:dkey-27j5.7	si:dkey-27j5.7 [Source:ZFIN;Acc:ZDB-GENE-121214-123]	1:57235896-57238464 (+)	2	2	ortholog_many2many	ortholog_many2many	ortholog_many2many	ortholog_many2many	ortholog_many2many	ortholog_many2many	NO-ORTHOLOG	NO-ORTHOLOG	NO-ORTHOLOG	NO-ORTHOLOG	NO-ORTHOLOG
ENSDARG00000057844	zgc:171470	zgc:171470 [Source:ZFIN;Acc:ZDB-GENE-080204-4]	1:57497959-57501299 (-)	2	1	ortholog_many2many	ortholog_many2many	ortholog_many2many	ortholog_many2many	ortholog_many2many	ortholog_many2many	NO-ORTHOLOG	NO-ORTHOLOG	NO-ORTHOLOG	NO-ORTHOLOG	NO-ORTHOLOG
ENSDARG00000103951	tspan34	tetraspanin 34 [Source:ZFIN;Acc:ZDB-GENE-060825-202]	1:57521361-57533548 (+)	1	1	ortholog_one2many	ortholog_one2one	ortholog_one2one	ortholog_one2one	ortholog_one2one	ortholog_one2one	NO-ORTHOLOG	NO-ORTHOLOG	NO-ORTHOLOG	NO-ORTHOLOG	NO-ORTHOLOG
ENSDARG00000089894	zmp:0000001289	zmp:0000001289 [Source:ZFIN;Acc:ZDB-GENE-140106-249]	1:57620964-57629639 (-)	1	1	ortholog_many2many	ortholog_many2many	ortholog_many2many	ortholog_many2many	ortholog_many2many	ortholog_many2many	NO-ORTHOLOG	NO-ORTHOLOG	NO-ORTHOLOG	NO-ORTHOLOG	NO-ORTHOLOG
ENSDARG00000038720	zp3f.1	zona pellucida glycoprotein 3f, tandem duplicate 1 [Source:ZFIN;Acc:ZDB-GENE-030616-590]	2:38282647-38284749 (-)	1	1	ortholog_one2many	ortholog_one2one	ortholog_one2one	ortholog_one2one	ortholog_one2one	ortholog_one2one	NO-ORTHOLOG	NO-ORTHOLOG	NO-ORTHOLOG	NO-ORTHOLOG	NO-ORTHOLOG
ENSDARG00000096355	ighv1-4	immunoglobulin heavy variable 1-4 [Source:ZFIN;Acc:ZDB-GENE-040514-1]	3:33963247-34095221 (-)	2	0	ortholog_many2many	ortholog_many2many	ortholog_many2many	ortholog_many2many	ortholog_many2many	ortholog_many2many	NO-ORTHOLOG	NO-ORTHOLOG	NO-ORTHOLOG	NO-ORTHOLOG	NO-ORTHOLOG
ENSDARG00000096241	ighv7-1	immunoglobulin heavy variable 7-1 [Source:ZFIN;Acc:ZDB-GENE-040514-25]	3:34076378-34076807 (-)	NA	NA	ortholog_many2many	ortholog_many2many	ortholog_many2many	ortholog_many2many	ortholog_many2many	ortholog_many2many	NO-ORTHOLOG	NO-ORTHOLOG	NO-ORTHOLOG	NO-ORTHOLOG	NO-ORTHOLOG
ENSDARG00000096318	ighv5-8	immunoglobulin heavy variable 5-8 [Source:ZFIN;Acc:ZDB-GENE-040514-22]	3:34080570-34081023 (-)	NA	NA	ortholog_many2many	ortholog_many2many	ortholog_many2many	ortholog_many2many	ortholog_many2many	ortholog_many2many	NO-ORTHOLOG	NO-ORTHOLOG	NO-ORTHOLOG	NO-ORTHOLOG	NO-ORTHOLOG
ENSDARG00000096342	ighv5-5	immunoglobulin heavy variable 5-5 [Source:ZFIN;Acc:ZDB-GENE-040514-19]	3:34088852-34089310 (-)	0	1	ortholog_many2many	ortholog_many2many	ortholog_many2many	ortholog_many2many	ortholog_many2many	ortholog_many2many	NO-ORTHOLOG	NO-ORTHOLOG	NO-ORTHOLOG	NO-ORTHOLOG	NO-ORTHOLOG
ENSDARG00000096308	ighv5-4	immunoglobulin heavy variable 5-4 [Source:ZFIN;Acc:ZDB-GENE-040514-18]	3:34094760-34095221 (-)	0	4	ortholog_many2many	ortholog_many2many	ortholog_many2many	ortholog_many2many	ortholog_many2many	ortholog_many2many	NO-ORTHOLOG	NO-ORTHOLOG	NO-ORTHOLOG	NO-ORTHOLOG	NO-ORTHOLOG
ENSDARG00000096388	ighv5-3	immunoglobulin heavy variable 5-3 [Source:ZFIN;Acc:ZDB-GENE-040514-17]	3:34098259-34098731 (-)	0	4	ortholog_many2many	ortholog_many2many	ortholog_many2many	ortholog_many2many	ortholog_many2many	ortholog_many2many	NO-ORTHOLOG	NO-ORTHOLOG	NO-ORTHOLOG	NO-ORTHOLOG	NO-ORTHOLOG
ENSDARG00000096267	ighv5-2	immunoglobulin heavy variable 5-2 [Source:ZFIN;Acc:ZDB-GENE-040514-16]	3:34101631-34102075 (-)	0	4	ortholog_many2many	ortholog_many2many	ortholog_many2many	ortholog_many2many	ortholog_many2many	ortholog_many2many	NO-ORTHOLOG	NO-ORTHOLOG	NO-ORTHOLOG	NO-ORTHOLOG	NO-ORTHOLOG
ENSDARG00000075015	soul5	heme-binding protein soul5 [Source:ZFIN;Acc:ZDB-GENE-110718-2]	3:53476155-53486169 (-)	5	0	ortholog_one2many	ortholog_one2one	ortholog_one2one	ortholog_one2one	ortholog_one2one	ortholog_one2one	NO-ORTHOLOG	NO-ORTHOLOG	NO-ORTHOLOG	NO-ORTHOLOG	NO-ORTHOLOG
ENSDARG00000040601	CU570684.1	None	3:58828341-58831683 (-)	2	6	ortholog_many2many	ortholog_one2one	ortholog_one2many	ortholog_one2many	ortholog_one2many	ortholog_one2many	NO-ORTHOLOG	NO-ORTHOLOG	NO-ORTHOLOG	NO-ORTHOLOG	NO-ORTHOLOG
ENSDARG00000096207	si:ch73-263o4.3	si:ch73-263o4.3 [Source:ZFIN;Acc:ZDB-GENE-110914-192]	4:28355058-28360129 (+)	3	0	ortholog_one2many	ortholog_one2many	ortholog_one2many	ortholog_one2many	ortholog_one2many	ortholog_one2many	NO-ORTHOLOG	NO-ORTHOLOG	NO-ORTHOLOG	NO-ORTHOLOG	NO-ORTHOLOG
ENSDARG00000096045	si:ch73-263o4.4	si:ch73-263o4.4 [Source:ZFIN;Acc:ZDB-GENE-110914-210]	4:28356606-28373257 (+)	2	0	ortholog_one2many	ortholog_one2many	ortholog_one2many	ortholog_one2many	ortholog_one2many	ortholog_one2many	NO-ORTHOLOG	NO-ORTHOLOG	NO-ORTHOLOG	NO-ORTHOLOG	NO-ORTHOLOG
ENSDARG00000062314	rasl10a	RAS-like, family 10, member A [Source:ZFIN;Acc:ZDB-GENE-060526-273]	5:24723405-24750286 (-)	6	7	ortholog_one2one	ortholog_one2one	ortholog_one2one	ortholog_one2one	ortholog_one2one	ortholog_one2one	NO-ORTHOLOG	NO-ORTHOLOG	NO-ORTHOLOG	NO-ORTHOLOG	NO-ORTHOLOG
ENSDARG00000035569	cyp1d1	cytochrome P450, family 1, subfamily D, polypeptide 1 [Source:ZFIN;Acc:ZDB-GENE-041114-179]	5:25603761-25621386 (-)	4	7	ortholog_one2one	ortholog_one2one	ortholog_one2one	ortholog_one2one	ortholog_one2one	ortholog_one2one	NO-ORTHOLOG	NO-ORTHOLOG	NO-ORTHOLOG	NO-ORTHOLOG	NO-ORTHOLOG
ENSDARG00000104090	june	JunE proto-oncogene, AP-1 transcription factor subunit [Source:ZFIN;Acc:ZDB-GENE-060929-812]	5:393738-396015 (+)	2	3	ortholog_one2one	ortholog_one2one	ortholog_one2one	ortholog_one2one	ortholog_one2one	ortholog_one2one	NO-ORTHOLOG	NO-ORTHOLOG	NO-ORTHOLOG	NO-ORTHOLOG	NO-ORTHOLOG
ENSDARG00000088260	gig2p	grass carp reovirus (GCRV)-induced gene 2p [Source:ZFIN;Acc:ZDB-GENE-070705-490]	5:57722263-57723929 (-)	1	0	ortholog_one2one	ortholog_one2one	ortholog_one2many	ortholog_one2many	ortholog_one2many	ortholog_one2one	NO-ORTHOLOG	NO-ORTHOLOG	NO-ORTHOLOG	NO-ORTHOLOG	NO-ORTHOLOG
ENSDARG00000059854	CABZ01041604.1	E3 ubiquitin-protein ligase RNF182-like [Source:NCBI gene;Acc:797048]	6:55277419-55278162 (+)	5	12	ortholog_one2one	ortholog_one2one	ortholog_one2one	ortholog_one2one	ortholog_one2one	ortholog_one2one	NO-ORTHOLOG	NO-ORTHOLOG	NO-ORTHOLOG	NO-ORTHOLOG	NO-ORTHOLOG
ENSDARG00000022512	zgc:109913	zgc:109913 [Source:ZFIN;Acc:ZDB-GENE-050522-72]	6:55282629-55286872 (+)	6	13	ortholog_one2one	ortholog_one2one	ortholog_one2one	ortholog_one2one	ortholog_one2one	ortholog_one2one	NO-ORTHOLOG	NO-ORTHOLOG	NO-ORTHOLOG	NO-ORTHOLOG	NO-ORTHOLOG
ENSDARG00000036420	si:dkey-33c9.6	si:dkey-33c9.6 [Source:ZFIN;Acc:ZDB-GENE-130530-592]	7:20383841-20436781 (+)	1	1	ortholog_one2one	ortholog_one2one	ortholog_one2one	ortholog_one2one	ortholog_one2one	ortholog_one2one	NO-ORTHOLOG	NO-ORTHOLOG	NO-ORTHOLOG	NO-ORTHOLOG	NO-ORTHOLOG
ENSDARG00000099722	zgc:153993	zgc:153993 [Source:ZFIN;Acc:ZDB-GENE-060929-176]	7:54475134-54498786 (+)	1	7	ortholog_one2one	ortholog_one2one	ortholog_one2one	ortholog_one2one	ortholog_one2one	ortholog_one2one	NO-ORTHOLOG	NO-ORTHOLOG	NO-ORTHOLOG	NO-ORTHOLOG	NO-ORTHOLOG
ENSDARG00000028295	mkrn4	makorin, ring finger protein, 4 [Source:ZFIN;Acc:ZDB-GENE-030131-5954]	8:23725957-23731213 (+)	1	0	ortholog_one2one	ortholog_one2one	ortholog_one2one	ortholog_one2one	ortholog_one2one	ortholog_one2one	NO-ORTHOLOG	NO-ORTHOLOG	NO-ORTHOLOG	NO-ORTHOLOG	NO-ORTHOLOG
ENSDARG00000078550	zgc:194839	zgc:194839 [Source:ZFIN;Acc:ZDB-GENE-081022-153]	8:32801818-32805214 (-)	2	5	ortholog_one2many	ortholog_many2many	ortholog_one2many	ortholog_many2many	ortholog_one2many	ortholog_one2many	NO-ORTHOLOG	NO-ORTHOLOG	NO-ORTHOLOG	NO-ORTHOLOG	NO-ORTHOLOG
ENSDARG00000078152	si:dkey-56i24.1	si:dkey-56i24.1 [Source:ZFIN;Acc:ZDB-GENE-081105-8]	8:32851241-32894203 (-)	3	5	ortholog_one2many	ortholog_many2many	ortholog_one2many	ortholog_many2many	ortholog_one2many	ortholog_one2many	NO-ORTHOLOG	NO-ORTHOLOG	NO-ORTHOLOG	NO-ORTHOLOG	NO-ORTHOLOG
ENSDARG00000053345	si:dkey-56i24.1	si:dkey-56i24.1 [Source:ZFIN;Acc:ZDB-GENE-081105-8]	8:44420108-44421418 (+)	1	2	ortholog_one2many	ortholog_many2many	ortholog_one2many	ortholog_many2many	ortholog_one2many	ortholog_one2many	NO-ORTHOLOG	NO-ORTHOLOG	NO-ORTHOLOG	NO-ORTHOLOG	NO-ORTHOLOG
ENSDARG00000094516	es1	es1 protein [Source:ZFIN;Acc:ZDB-GENE-980526-188]	8:4838114-4850816 (+)	1	1	ortholog_one2one	ortholog_one2one	ortholog_one2one	ortholog_one2one	ortholog_one2one	ortholog_one2one	NO-ORTHOLOG	NO-ORTHOLOG	NO-ORTHOLOG	NO-ORTHOLOG	NO-ORTHOLOG
ENSDARG00000029479	zgc:86609	zgc:86609 [Source:ZFIN;Acc:ZDB-GENE-050102-7]	8:8686130-8698607 (-)	4	6	ortholog_one2one	ortholog_one2one	ortholog_one2one	ortholog_one2one	ortholog_one2one	ortholog_one2one	NO-ORTHOLOG	NO-ORTHOLOG	NO-ORTHOLOG	NO-ORTHOLOG	NO-ORTHOLOG
ENSDARG00000003257	zgc:101559	zgc:101559 [Source:ZFIN;Acc:ZDB-GENE-041114-122]	9:17429170-17434157 (+)	6	1	ortholog_one2one	ortholog_one2one	ortholog_one2one	ortholog_one2one	ortholog_one2one	ortholog_one2one	NO-ORTHOLOG	NO-ORTHOLOG	NO-ORTHOLOG	NO-ORTHOLOG	NO-ORTHOLOG
ENSDARG00000101719	pargl	poly (ADP-ribose) glycohydrolase, like [Source:ZFIN;Acc:ZDB-GENE-090313-286]	10:45205407-45230081 (-)	NA	NA	ortholog_one2one	ortholog_one2one	ortholog_one2one	ortholog_one2one	ortholog_one2one	ortholog_one2one	NO-ORTHOLOG	NO-ORTHOLOG	NO-ORTHOLOG	NO-ORTHOLOG	NO-ORTHOLOG
ENSDARG00000055011	si:dkey-33m11.7	si:dkey-33m11.7 [Source:ZFIN;Acc:ZDB-GENE-141216-115]	11:3563091-3574311 (-)	2	6	ortholog_one2many	ortholog_one2one	ortholog_one2one	ortholog_one2one	ortholog_one2one	ortholog_one2one	NO-ORTHOLOG	NO-ORTHOLOG	NO-ORTHOLOG	NO-ORTHOLOG	NO-ORTHOLOG
ENSDARG00000029474	camk1b	calcium/calmodulin-dependent protein kinase Ib [Source:ZFIN;Acc:ZDB-GENE-141014-1]	11:4026229-4132662 (+)	5	1	ortholog_one2many	ortholog_one2one	ortholog_one2one	ortholog_one2one	ortholog_one2one	ortholog_one2one	NO-ORTHOLOG	NO-ORTHOLOG	NO-ORTHOLOG	NO-ORTHOLOG	NO-ORTHOLOG
ENSDARG00000103551	rnf213b	ring finger protein 213b [Source:ZFIN;Acc:ZDB-GENE-110822-1]	12:35914103-35936329 (-)	5	10	ortholog_one2one	ortholog_one2one	ortholog_one2one	ortholog_one2one	ortholog_one2one	ortholog_one2one	NO-ORTHOLOG	NO-ORTHOLOG	NO-ORTHOLOG	NO-ORTHOLOG	NO-ORTHOLOG
ENSDARG00000089637	rnaseh2c	ribonuclease H2, subunit C [Source:ZFIN;Acc:ZDB-GENE-030131-2469]	14:35409323-35414559 (-)	2	2	ortholog_one2one	ortholog_one2one	ortholog_one2one	ortholog_one2one	ortholog_one2one	ortholog_one2one	NO-ORTHOLOG	NO-ORTHOLOG	NO-ORTHOLOG	NO-ORTHOLOG	NO-ORTHOLOG
ENSDARG00000060977	zgc:153018	zgc:153018 [Source:ZFIN;Acc:ZDB-GENE-060929-752]	14:45339986-45346558 (-)	2	0	ortholog_one2one	ortholog_one2one	ortholog_one2one	ortholog_one2one	ortholog_one2one	ortholog_one2one	NO-ORTHOLOG	NO-ORTHOLOG	NO-ORTHOLOG	NO-ORTHOLOG	NO-ORTHOLOG
ENSDARG00000099969	zgc:152863	zgc:152863 [Source:ZFIN;Acc:ZDB-GENE-061103-463]	15:25489406-25499518 (+)	1	0	ortholog_one2one	ortholog_one2one	ortholog_one2one	ortholog_one2one	ortholog_one2one	ortholog_one2one	NO-ORTHOLOG	NO-ORTHOLOG	NO-ORTHOLOG	NO-ORTHOLOG	NO-ORTHOLOG
ENSDARG00000040965	zgc:101731	zgc:101731 [Source:ZFIN;Acc:ZDB-GENE-040912-57]	15:29123031-29138266 (+)	1	1	ortholog_one2one	ortholog_one2one	ortholog_one2one	ortholog_one2one	ortholog_one2one	ortholog_one2one	NO-ORTHOLOG	NO-ORTHOLOG	NO-ORTHOLOG	NO-ORTHOLOG	NO-ORTHOLOG
ENSDARG00000102636	trmt9b	tRNA methyltransferase 9B [Source:ZFIN;Acc:ZDB-GENE-030131-4851]	15:33702918-33734112 (-)	1	3	ortholog_one2one	ortholog_one2one	ortholog_one2one	ortholog_one2one	ortholog_one2one	ortholog_one2one	NO-ORTHOLOG	NO-ORTHOLOG	NO-ORTHOLOG	NO-ORTHOLOG	NO-ORTHOLOG
ENSDARG00000073726	zbtb32	zinc finger and BTB domain containing 32 [Source:ZFIN;Acc:ZDB-GENE-131121-166]	15:37412883-37417316 (+)	5	0	ortholog_one2one	ortholog_one2one	ortholog_one2one	ortholog_one2one	ortholog_one2one	ortholog_one2one	NO-ORTHOLOG	NO-ORTHOLOG	NO-ORTHOLOG	NO-ORTHOLOG	NO-ORTHOLOG
ENSDARG00000012184	zgc:162872	zgc:162872 [Source:ZFIN;Acc:ZDB-GENE-081022-1]	15:46685434-46718795 (-)	1	0	ortholog_one2one	ortholog_one2one	ortholog_one2one	ortholog_one2one	ortholog_one2many	ortholog_one2one	NO-ORTHOLOG	NO-ORTHOLOG	NO-ORTHOLOG	NO-ORTHOLOG	NO-ORTHOLOG
ENSDARG00000018569	tnfrsf1a	tumor necrosis factor receptor superfamily, member 1a [Source:ZFIN;Acc:ZDB-GENE-040426-2252]	16:17060758-17072561 (-)	3	0	ortholog_one2many	ortholog_one2one	ortholog_one2one	ortholog_one2one	ortholog_one2one	ortholog_one2one	NO-ORTHOLOG	NO-ORTHOLOG	NO-ORTHOLOG	NO-ORTHOLOG	NO-ORTHOLOG
ENSDARG00000018048	zgc:171704	zgc:171704 [Source:ZFIN;Acc:ZDB-GENE-070820-16]	16:28792158-28796865 (+)	2	0	ortholog_one2many	ortholog_one2one	ortholog_one2one	ortholog_one2one	ortholog_one2one	ortholog_one2one	NO-ORTHOLOG	NO-ORTHOLOG	NO-ORTHOLOG	NO-ORTHOLOG	NO-ORTHOLOG
ENSDARG00000079553	cd83	CD83 molecule [Source:ZFIN;Acc:ZDB-GENE-060503-762]	16:38394371-38397359 (+)	3	6	ortholog_one2one	ortholog_one2one	ortholog_one2one	ortholog_one2one	ortholog_one2one	ortholog_one2one	NO-ORTHOLOG	NO-ORTHOLOG	NO-ORTHOLOG	NO-ORTHOLOG	NO-ORTHOLOG
ENSDARG00000054128	im:7136021	im:7136021 [Source:ZFIN;Acc:ZDB-GENE-041008-74]	17:28607417-28612851 (-)	7	0	ortholog_one2one	ortholog_one2many	ortholog_one2many	ortholog_one2many	ortholog_one2many	ortholog_one2many	NO-ORTHOLOG	NO-ORTHOLOG	NO-ORTHOLOG	NO-ORTHOLOG	NO-ORTHOLOG
ENSDARG00000075444	cgref1	cell growth regulator with EF-hand domain 1 [Source:ZFIN;Acc:ZDB-GENE-131121-137]	17:32630789-32636533 (-)	1	0	ortholog_one2one	ortholog_one2one	ortholog_one2one	ortholog_one2one	ortholog_one2one	ortholog_one2one	NO-ORTHOLOG	NO-ORTHOLOG	NO-ORTHOLOG	NO-ORTHOLOG	NO-ORTHOLOG
ENSDARG00000074100	zgc:163014	zgc:163014 [Source:ZFIN;Acc:ZDB-GENE-070424-100]	17:45114015-45125537 (-)	6	1	ortholog_one2one	ortholog_one2one	ortholog_one2one	ortholog_one2one	ortholog_one2one	ortholog_one2one	NO-ORTHOLOG	NO-ORTHOLOG	NO-ORTHOLOG	NO-ORTHOLOG	NO-ORTHOLOG
ENSDARG00000069122	si:ch211-216l23.2	si:ch211-216l23.2 [Source:ZFIN;Acc:ZDB-GENE-030131-3806]	18:17754510-17775588 (+)	6	10	ortholog_one2one	ortholog_one2one	ortholog_one2one	ortholog_one2one	ortholog_one2one	ortholog_one2one	NO-ORTHOLOG	NO-ORTHOLOG	NO-ORTHOLOG	NO-ORTHOLOG	NO-ORTHOLOG
ENSDARG00000107077	BX571884.1	synaptotagmin XIX [Source:NCBI gene;Acc:100003865]	18:21164591-21170264 (-)	2	0	ortholog_one2one	ortholog_one2one	ortholog_one2one	ortholog_one2one	ortholog_one2one	ortholog_one2one	NO-ORTHOLOG	NO-ORTHOLOG	NO-ORTHOLOG	NO-ORTHOLOG	NO-ORTHOLOG
ENSDARG00000056639	carmil2	capping protein regulator and myosin 1 linker 2 [Source:ZFIN;Acc:ZDB-GENE-050419-197]	18:22302635-22396371 (+)	4	5	ortholog_one2one	ortholog_one2one	ortholog_one2one	ortholog_one2one	ortholog_one2one	ortholog_one2many	NO-ORTHOLOG	NO-ORTHOLOG	NO-ORTHOLOG	NO-ORTHOLOG	NO-ORTHOLOG
ENSDARG00000038112	si:dkeyp-59c12.1	si:dkeyp-59c12.1 [Source:ZFIN;Acc:ZDB-GENE-050419-167]	18:25225524-25226704 (+)	4	0	ortholog_one2one	ortholog_one2one	ortholog_one2one	ortholog_one2one	ortholog_one2one	ortholog_one2one	NO-ORTHOLOG	NO-ORTHOLOG	NO-ORTHOLOG	NO-ORTHOLOG	NO-ORTHOLOG
ENSDARG00000074163	zgc:162879	zgc:162879 [Source:ZFIN;Acc:ZDB-GENE-070424-92]	18:25754838-25771553 (-)	3	6	ortholog_one2one	ortholog_one2one	ortholog_one2one	ortholog_one2one	ortholog_one2one	ortholog_one2one	NO-ORTHOLOG	NO-ORTHOLOG	NO-ORTHOLOG	NO-ORTHOLOG	NO-ORTHOLOG
ENSDARG00000068140	si:dkey-24l11.2	si:dkey-24l11.2 [Source:ZFIN;Acc:ZDB-GENE-050419-208]	18:26863139-26894770 (-)	3	1	ortholog_one2one	ortholog_one2many	ortholog_one2one	ortholog_one2many	ortholog_one2one	ortholog_one2one	NO-ORTHOLOG	NO-ORTHOLOG	NO-ORTHOLOG	NO-ORTHOLOG	NO-ORTHOLOG
ENSDARG00000098597	CU570791.1	NACHT and WD repeat domain-containing protein 2-like [Source:NCBI gene;Acc:108179119]	18:3022188-3037446 (+)	1	1	ortholog_one2one	ortholog_one2one	ortholog_one2one	ortholog_one2one	ortholog_one2one	ortholog_one2one	NO-ORTHOLOG	NO-ORTHOLOG	NO-ORTHOLOG	NO-ORTHOLOG	NO-ORTHOLOG
ENSDARG00000094735	olfcx1	olfactory receptor C family, x1 [Source:ZFIN;Acc:ZDB-GENE-050419-84]	18:33185819-33282047 (+)	NA	NA	ortholog_one2many	ortholog_one2many	ortholog_one2many	ortholog_one2many	ortholog_one2many	ortholog_one2many	NO-ORTHOLOG	NO-ORTHOLOG	NO-ORTHOLOG	NO-ORTHOLOG	NO-ORTHOLOG
ENSDARG00000055952	olfcx2	olfactory receptor C family, x2 [Source:ZFIN;Acc:ZDB-GENE-050419-39]	18:33237127-33240503 (+)	NA	NA	ortholog_one2many	ortholog_one2many	ortholog_one2many	ortholog_one2many	ortholog_one2many	ortholog_one2many	NO-ORTHOLOG	NO-ORTHOLOG	NO-ORTHOLOG	NO-ORTHOLOG	NO-ORTHOLOG
ENSDARG00000056154	olfcx3	olfactory receptor C family, x3 [Source:ZFIN;Acc:ZDB-GENE-050419-129]	18:33248996-33254039 (-)	NA	NA	ortholog_one2many	ortholog_one2many	ortholog_one2many	ortholog_one2many	ortholog_one2many	ortholog_one2many	NO-ORTHOLOG	NO-ORTHOLOG	NO-ORTHOLOG	NO-ORTHOLOG	NO-ORTHOLOG
ENSDARG00000088130	si:dkey-30c15.10	si:dkey-30c15.10 [Source:ZFIN;Acc:ZDB-GENE-060503-826]	18:7425222-7448047 (-)	3	4	ortholog_one2one	ortholog_one2one	ortholog_one2one	ortholog_one2one	ortholog_one2one	ortholog_one2one	NO-ORTHOLOG	NO-ORTHOLOG	NO-ORTHOLOG	NO-ORTHOLOG	NO-ORTHOLOG
ENSDARG00000069540	si:dkey-30c15.2	si:dkey-30c15.2 [Source:ZFIN;Acc:ZDB-GENE-060503-543]	18:7520493-7539469 (-)	1	6	ortholog_one2one	ortholog_one2one	ortholog_one2one	ortholog_one2one	ortholog_one2one	ortholog_one2one	NO-ORTHOLOG	NO-ORTHOLOG	NO-ORTHOLOG	NO-ORTHOLOG	NO-ORTHOLOG
ENSDARG00000053906	angpt2b	angiopoietin 2b [Source:ZFIN;Acc:ZDB-GENE-010817-2]	19:35799384-35852390 (+)	1	0	ortholog_one2one	ortholog_one2one	ortholog_one2one	ortholog_one2one	ortholog_one2one	ortholog_one2one	NO-ORTHOLOG	NO-ORTHOLOG	NO-ORTHOLOG	NO-ORTHOLOG	NO-ORTHOLOG
ENSDARG00000100839	BX649384.3	methyltransferase-like protein 24 [Source:NCBI gene;Acc:101883617]	19:43504480-43515396 (+)	6	0	ortholog_one2one	ortholog_one2one	ortholog_one2one	ortholog_one2one	ortholog_one2one	ortholog_one2one	NO-ORTHOLOG	NO-ORTHOLOG	NO-ORTHOLOG	NO-ORTHOLOG	NO-ORTHOLOG
ENSDARG00000088165	BX470188.1	None	20:43658361-43663494 (-)	1	2	ortholog_one2many	ortholog_one2one	ortholog_one2one	ortholog_one2one	ortholog_one2one	ortholog_one2one	NO-ORTHOLOG	NO-ORTHOLOG	NO-ORTHOLOG	NO-ORTHOLOG	NO-ORTHOLOG
ENSDARG00000015955	cldnc	claudin c [Source:ZFIN;Acc:ZDB-GENE-010328-3]	21:25754268-25756119 (-)	2	1	ortholog_one2many	ortholog_one2one	ortholog_one2one	ortholog_one2one	ortholog_one2one	ortholog_one2one	NO-ORTHOLOG	NO-ORTHOLOG	NO-ORTHOLOG	NO-ORTHOLOG	NO-ORTHOLOG
ENSDARG00000026236	zgc:56585	zgc:56585 [Source:ZFIN;Acc:ZDB-GENE-040426-1084]	21:34835811-34844316 (-)	1	0	ortholog_one2one	ortholog_one2many	ortholog_one2many	ortholog_one2many	ortholog_one2one	ortholog_one2one	NO-ORTHOLOG	NO-ORTHOLOG	NO-ORTHOLOG	NO-ORTHOLOG	NO-ORTHOLOG
ENSDARG00000100186	CU655842.1	chloride channel CLIC-like 1 [Source:NCBI gene;Acc:100332460]	22:24603930-24623019 (+)	2	0	ortholog_one2one	ortholog_one2many	ortholog_one2one	ortholog_one2one	ortholog_one2one	ortholog_one2one	NO-ORTHOLOG	NO-ORTHOLOG	NO-ORTHOLOG	NO-ORTHOLOG	NO-ORTHOLOG
ENSDARG00000115038	si:dkey-4c23.5	si:dkey-4c23.5 [Source:ZFIN;Acc:ZDB-GENE-050208-349]	22:24900284-24946883 (-)	0	3	ortholog_many2many	ortholog_many2many	ortholog_many2many	ortholog_many2many	ortholog_many2many	ortholog_many2many	NO-ORTHOLOG	NO-ORTHOLOG	NO-ORTHOLOG	NO-ORTHOLOG	NO-ORTHOLOG
ENSDARG00000043242	si:dkey-222f2.1	si:dkey-222f2.1 [Source:ZFIN;Acc:ZDB-GENE-050208-726]	22:5727753-5739360 (+)	2	0	ortholog_many2many	ortholog_one2one	ortholog_one2one	ortholog_one2one	ortholog_one2one	ortholog_one2one	NO-ORTHOLOG	NO-ORTHOLOG	NO-ORTHOLOG	NO-ORTHOLOG	NO-ORTHOLOG
ENSDARG00000002601	irx7	iroquois homeobox 7 [Source:ZFIN;Acc:ZDB-GENE-020103-1]	23:37815645-37816969 (+)	3	1	ortholog_one2one	ortholog_one2one	ortholog_one2one	ortholog_one2one	ortholog_one2one	ortholog_one2one	NO-ORTHOLOG	NO-ORTHOLOG	NO-ORTHOLOG	NO-ORTHOLOG	NO-ORTHOLOG
ENSDARG00000079532	zgc:194242	zgc:194242 [Source:ZFIN;Acc:ZDB-GENE-081022-84]	23:5108374-5112998 (+)	1	0	ortholog_one2one	ortholog_one2one	ortholog_one2one	ortholog_one2one	ortholog_one2one	ortholog_one2one	NO-ORTHOLOG	NO-ORTHOLOG	NO-ORTHOLOG	NO-ORTHOLOG	NO-ORTHOLOG
ENSDARG00000092476	si:rp71-1f1.4	si:rp71-1f1.4 [Source:ZFIN;Acc:ZDB-GENE-040724-93]	24:21990964-21991770 (-)	1	5	ortholog_one2many	ortholog_one2many	ortholog_one2many	ortholog_one2many	ortholog_one2many	ortholog_one2many	NO-ORTHOLOG	NO-ORTHOLOG	NO-ORTHOLOG	NO-ORTHOLOG	NO-ORTHOLOG
ENSDARG00000114335	si:rp71-1f1.5	si:rp71-1f1.5 [Source:ZFIN;Acc:ZDB-GENE-040724-62]	24:22002090-22003031 (-)	1	6	ortholog_one2many	ortholog_one2many	ortholog_one2many	ortholog_one2many	ortholog_one2many	ortholog_one2many	NO-ORTHOLOG	NO-ORTHOLOG	NO-ORTHOLOG	NO-ORTHOLOG	NO-ORTHOLOG
ENSDARG00000110278	si:rp71-1f1.6	si:rp71-1f1.6 [Source:ZFIN;Acc:ZDB-GENE-040724-256]	24:22014810-22015751 (-)	1	7	ortholog_one2many	ortholog_one2many	ortholog_one2many	ortholog_one2many	ortholog_one2many	ortholog_one2many	NO-ORTHOLOG	NO-ORTHOLOG	NO-ORTHOLOG	NO-ORTHOLOG	NO-ORTHOLOG
ENSDARG00000099464	CABZ01118738.1	None	KN149739.1:4228-22025 (+)	NA	NA	ortholog_one2one	ortholog_one2one	ortholog_one2one	ortholog_one2one	ortholog_one2one	ortholog_one2one	NO-ORTHOLOG	NO-ORTHOLOG	NO-ORTHOLOG	NO-ORTHOLOG	NO-ORTHOLOG
ENSDARG00000099418	CABZ01030017.1	None	KN150259.1:45362-50078 (-)	NA	NA	ortholog_one2one	ortholog_one2many	ortholog_one2one	ortholog_one2one	ortholog_one2many	ortholog_one2many	NO-ORTHOLOG	NO-ORTHOLOG	NO-ORTHOLOG	NO-ORTHOLOG	NO-ORTHOLOG
*: The number of singleton orthologues on the same scaffold or chromosome (+-10 genes centered on the aquatic fish specific genes). NA: No singleton orthologues are available or there are less than 10 genes next to the center gene.
